# Supplementary material for: A novel prognostic model for papillary thyroid cancer based on epithelial–mesenchymal transition‐related genes
Source: Cancer Med. 2022 May 24;11(23):4703–20. doi: 10.1002/cam4.4836 (PMC9741981; doi:10.1002/cam4.4836)
Supplement: Supplementary file 2 — Appendix S2 Supplementary Tables [file CAM4-11-4703-s001.xlsx]

## Sheet: Table S5
Table S5. EMT signature and Lin signature in PTC de-differentiation
GSE29265 ATC vs PTC		lin GSE29265		GSE33630 ATC vs PTC		lin GSE33630		GSE76039 ATC vs PDTC		lin GSE76039
ATC	PTC	ATC	PTC	ATC	PTC	ATC	PTC	ATC	PDTC	ATC	PDTC
3.03176	0.641053	-5.66793	-6.54943	3.17107	0.777182	-8.89847	-7.91575	0.926602	-0.44928	-5.60946	-5.52019
2.22561	0.235753	-5.31087	-6.09911	1.20028	0.773053	-8.67382	-8.0554	1.67779	-1.30524	-5.59441	-5.79684
1.34213	-0.55388	-6.35614	-7.01456	2.34925	0.614696	-8.57433	-8.10518	1.66713	-1.17132	-5.27348	-7.06923
1.0265	0.697014	-5.54821	-5.44897	3.87001	2.98719	-9.78388	-7.30358	1.67141	1.23966	-5.88824	-2.97459
2.50462	0.40812	-8.01149	-6.41053	3.54952	1.1674	-8.28912	-7.74535	2.06159	-0.73921	-4.54691	-6.91194
2.08821	0.768909	-5.62158	-6.16202	2.44301	1.10522	-8.70329	-7.75381	2.43361	-0.17535	-3.94188	-5.27164
1.17275	-0.28301	-5.35409	-6.89756	3.88835	0.995	-7.9899	-9.05896	0.491184	0.521871	-3.86919	-5.6847
4.31822	1.54651	-4.83734	-6.57762	3.13931	1.39442	-8.62021	-7.51249	0.199765	1.08931	-5.99411	-5.65417
1.57437	0.776227	-6.06193	-6.15912	2.82572	1.52198	-10.0372	-7.60222	0.224089	-0.33254	-5.93185	-5.59193
	0.411266		-5.72632	2.10355	1.31139	-8.24717	-8.05955	1.60859	0.597849	-7.05067	-4.60031
	-0.38492		-6.32989	1.86364	0.432034	-8.01259	-8.09004	1.75256	0.14979	-5.37946	-4.99759
	0.438413		-5.93203		1.24657		-8.67881	-1.09262	0.414441	-6.5851	-6.00303
	0.676698		-6.26062		1.4986		-8.60326	1.05701	-0.3145	-4.9591	-5.18965
	1.11722		-5.44274		1.19603		-7.81376	2.14345	-0.69786	-4.65705	-6.26913
	0.073283		-5.98485		1.27995		-8.50248	0.229927	-0.93539	-4.8419	-6.5669
	0.065428		-6.58134		0.999018		-7.83687	1.45924	-0.74331	-5.97972	-5.99213
	1.08703		-5.9004		0.828611		-7.85562	0.796675	-0.16435	-5.74709	-5.03954
	0.272042		-5.76576		0.362094		-8.10844	1.02142		-5.80398
	-0.39398		-6.01771		1.57389		-7.34185	1.11519		-6.23592
	1.15139		-5.844		1.07056		-9.00415	0.839057		-6.70489
					0.867043		-8.12234
					0.670983		-8.35751
					1.41871		-7.98506
					0.637576		-8.05012
					-0.16719		-9.53125
					0.794275		-7.72242
					1.65909		-8.21876
					0.81722		-8.29623
					1.06505		-8.06604
					1.40939		-8.04085
					0.266186		-8.3523
					1.44035		-8.05302
					1.29405		-7.83396
					1.41846		-7.52624
					0.833844		-8.35487
					1.64316		-8.30883
					0.593217		-8.95359
					0.838765		-8.42717
					0.707102		-8.32057
					1.24568		-8.45685
					1.58357		-8.22054
					0.615038		-8.95354
					0.834559		-8.14541
					1.19621		-7.98037
					1.20236		-8.26506
					1.70452		-8.17611
					0.702426		-8.42484
					0.465728		-8.82306
					1.99947		-7.29117

## Sheet: Table S6
Table S6. External validation in multiple datasets
GSE29265		GSE33630		GSE60542		GSE58545		GSE82208		GSE138042
Normal	PTC	Normal	PTC	Normal	PTC	Normal	PTC	Adenoma	FTC	T1/T2	T3/T4
-0.929468	0.40812	0.015142	0.777182	-0.09213	0.86053	-1.69965	-0.916595	-1.66463	-1.29604	-1.57406	-0.145612
-0.879654	0.768909	-0.4969	0.773053	-0.06502	0.949028	-1.19872	-0.81358	-0.86907	-0.20675	-2.11586	-0.441127
-1.33338	-0.283006	0.000943	0.614696	-0.02887	0.551228	-2.10531	-0.390704	-0.3606	1.22977	-2.73766	-2.12702
-1.34049	1.54651	-0.45547	2.98719	-0.61827	1.51874	-1.80302	-1.08106	-0.95883	-0.41508	-2.88484	-1.59471
-0.610585	0.776227	-0.28932	1.1674	-0.25221	0.703156	-1.92296	-1.07972	-1.3787	-0.59728	-1.38691	-1.74243
-0.385412	0.411266	0.002946	1.10522	-0.60345	1.00213	-2.17431	-1.75876	-0.99648	-2.1777	-0.679564	-1.4783
-0.588601	0.641053	-0.09093	0.995	-0.21681	1.20728	-1.7849	-1.24926	-1.0191	-0.68371	-2.27294	-1.51215
-0.310273	0.235753	0.149742	1.39442	-0.23211	0.466159	-2.12174	-0.669739	-2.0422	-0.939	-2.59392	-2.48702
-0.919466	-0.553878	0.107705	1.52198	0.51875	1.13258	-1.48365	-0.764785	-1.61079	-1.52589	-4.35901	0.176539
-0.487953	0.697014	0.187217	1.31139	-0.46262	1.2313	-1.70952	-0.677437	-1.13764	-0.91772	-2.03322	-1.89754
-1.43051	-0.38492	0.194245	0.432034	-0.15104	1.04557	-1.44267	-0.700047	-1.0455	-1.10736	-3.07821	-2.80392
-1.19072	0.438413	0.208574	1.24657	-0.03476	1.16044	-2.1727	-0.76128	-1.08117	0.273437	-0.184734	-1.15651
-0.900411	0.676698	1.31359	1.4986	0.231014	1.92766	-2.18326	-1.31445	-1.10965	-0.65141	-2.70843	-1.51319
-0.829512	1.11721	-0.03874	1.19603	0.919567	0.825816	-1.93306	-0.28955	-1.46704	-0.57726	-0.616457	-0.441127
-0.447863	0.0732827	1.00591	1.27995	-0.02877	1.23523	-2.64769	-0.768928	0.145715	-1.3785	-1.864	1.02839
-0.825948	0.0654282	-0.62859	0.999018	-0.29298	1.26779	-2.31055	-1.04195	-1.75178	-0.1702	-2.56283	-2.56129
-0.470104	1.08703	-0.05756	0.828611	-0.23164	0.769669	-2.32511	-1.16728	-1.71744	0.545593	-0.697974	-0.627258
-0.413226	0.272042	-0.15482	0.362094	0.22411	1.31789	-1.79767	-0.734482	-1.97979	0.476807	-2.19375	0.837767
0.396949	-0.393977	0.087853	1.57389	-0.46447	1.83245		-0.212315	-1.64525	0.271826	-1.29218	-3.29103
0.0280672	1.15139	-0.17752	1.07056	-0.07221	1.3344		-0.794843	-2.07049	-1.2106	-2.76158	-0.489097
		0.066856	0.867043	-0.10752	1.05222		-1.8972	-1.92546	0.841763	-1.1995	-2.60464
		-0.21126	0.670983	0.59063	1.88925		-1.46734	-2.07125	-0.24226	-2.7838	0.921032
		-0.17959	1.41871	0.404608	0.534666		-0.357694	-2.34745	-0.97842	-2.89852	-3.38644
		-0.24701	0.637576	0.084058	1.33765		-1.43828	-1.39873	-0.28984	1.05288	-1.73027
		0.708588	-0.16719	0.398873	1.91353		-1.28062	-1.39196	-0.094	-4.46573
		0.768848	0.794275	0.284355	0.911523		-1.30016		-2.16218	-1.25219
		0.62344	1.65909	1.03175	1.01992		-0.628026		-0.24168	-2.51794
		0.072419	0.81722	0.263379	0.683918					-0.204446
		-0.13574	1.06505	0.214497	1.14776					-3.39153
		-0.33496	1.40939	0.062395	0.416595					-2.1092
		-0.21343	0.266186		1.51885					-2.34033
		-0.32825	1.44035		0.808462					-2.04672
		0.356313	1.29405		1.19894					-1.38914
		-0.07369	1.41846							-2.56993
		-0.45842	0.833844							-2.02613
		0.024126	1.64316							-2.96411
		-0.09848	0.593217							-2.46218
		-0.30759	0.838765							-1.17356
		-0.12547	0.707102							-1.38855
		0.052378	1.24568							-1.54221
		1.36818	1.58357							1.29907
		0.060773	0.615038							-2.38361
		-0.41042	0.834559							-4.36017
		0.020517	1.19621							-2.18565
		-0.42934	1.20236							-2.12712
			1.70452							0.240189
			0.702426							-0.442029
			0.465728							-2.57419
			1.99947							-3.32597
										-1.82354

## Sheet: Table S7
Table S7. Gene set enrichment analyses terms enriched in high risk group of TCGA-THCA dataset
NAME	SIZE	ES	NES	NOM p-val	FDR q-val
C5 GO: 560 terms
GO_COLLAGEN_CATABOLIC_PROCESS	45	0.669209	1.74823	0.010846	1
GO_ANTIMICROBIAL_HUMORAL_RESPONSE	125	0.528848	1.73376	0.00571429	1
GO_CHRONIC_INFLAMMATORY_RESPONSE	20	0.817846	1.72582	0.00211864	0.951688
GO_ANTIMICROBIAL_HUMORAL_IMMUNE_RESPONSE_MEDIATED_BY_ANTIMICROBIAL_PEPTIDE	66	0.535239	1.67114	0.0172911	1
GO_CORNIFIED_ENVELOPE	44	0.635082	1.64866	0.0401786	1
GO_EOSINOPHIL_CHEMOTAXIS	18	0.785071	1.64611	0.0160321	1
GO_NEGATIVE_REGULATION_OF_CELL_KILLING	24	0.701714	1.60988	0.037422	1
GO_CHEMOKINE_ACTIVITY	47	0.670017	1.58768	0.0518672	1
GO_REGULATORY_T_CELL_DIFFERENTIATION	34	0.708852	1.56184	0.0446809	1
GO_MHC_PROTEIN_COMPLEX	23	0.822941	1.55486	0.0352941	1
GO_EOSINOPHIL_MIGRATION	22	0.71438	1.55206	0.0564516	1
GO_NEGATIVE_REGULATION_OF_LEUKOCYTE_MEDIATED_CYTOTOXICITY	20	0.716656	1.54259	0.0741483	1
GO_REGULATION_OF_T_HELPER_1_TYPE_IMMUNE_RESPONSE	27	0.715044	1.54249	0.0451745	1
GO_RESPIRATORY_BURST	34	0.647432	1.54169	0.0835118	1
GO_LEUKOCYTE_MIGRATION_INVOLVED_IN_INFLAMMATORY_RESPONSE	16	0.733997	1.53429	0.0589431	1
GO_KERATINIZATION	223	0.437204	1.53379	0.0272109	1
GO_IMMUNOGLOBULIN_COMPLEX	148	0.861722	1.51784	0.0746888	1
GO_POSITIVE_REGULATION_OF_T_HELPER_1_TYPE_IMMUNE_RESPONSE	20	0.706876	1.51475	0.0519751	1
GO_ANTIBACTERIAL_HUMORAL_RESPONSE	49	0.48994	1.50697	0.0422535	1
GO_ACUTE_PHASE_RESPONSE	47	0.524696	1.50348	0.0617284	1
GO_PEPTIDE_CROSS_LINKING	33	0.578368	1.50224	0.0572792	0.977958
GO_INTERLEUKIN_1_RECEPTOR_BINDING	16	0.641375	1.48808	0.0848624	1
GO_NEGATIVE_REGULATION_OF_NATURAL_KILLER_CELL_MEDIATED_IMMUNITY	17	0.684062	1.4762	0.0955285	1
GO_FIBRINOLYSIS	26	0.612847	1.46919	0.127321	1
GO_INFLAMMATORY_RESPONSE_TO_ANTIGENIC_STIMULUS	63	0.534383	1.46424	0.105991	1
GO_HUMORAL_IMMUNE_RESPONSE	352	0.534971	1.46234	0.128959	1
GO_REGULATION_OF_RESPIRATORY_BURST	16	0.590029	1.46091	0.097561	1
GO_ANTIGEN_BINDING	152	0.73719	1.45857	0.12369	0.989201
GO_CORNIFICATION	112	0.467852	1.45443	0.0736544	0.980656
GO_CHEMOKINE_RECEPTOR_BINDING	63	0.578598	1.45307	0.121019	0.956573
GO_POSITIVE_REGULATION_OF_ALPHA_BETA_T_CELL_PROLIFERATION	21	0.717586	1.44969	0.1167	0.946199
GO_IMMUNOGLOBULIN_RECEPTOR_BINDING	66	0.830287	1.44783	0.0981211	0.92751
GO_PEPTIDE_ANTIGEN_BINDING	30	0.6654	1.43835	0.128049	0.954013
GO_HUMORAL_IMMUNE_RESPONSE_MEDIATED_BY_CIRCULATING_IMMUNOGLOBULIN	142	0.718084	1.43618	0.150106	0.939239
GO_IMMUNOGLOBULIN_COMPLEX_CIRCULATING	62	0.858085	1.43269	0.0977131	0.93225
GO_LYMPHOCYTE_CHEMOTAXIS	63	0.585784	1.41784	0.153846	0.991347
GO_POSITIVE_REGULATION_OF_ACUTE_INFLAMMATORY_RESPONSE	31	0.589025	1.4174	0.12854	0.967483
GO_KILLING_OF_CELLS_OF_OTHER_ORGANISM	63	0.429434	1.4158	0.0812325	0.951077
GO_POSITIVE_REGULATION_OF_CD4_POSITIVE_ALPHA_BETA_T_CELL_DIFFERENTIATION	30	0.639701	1.39946	0.136752	1
GO_POSITIVE_REGULATION_OF_HUMORAL_IMMUNE_RESPONSE	18	0.609408	1.39253	0.154786	1
GO_T_CELL_MEDIATED_CYTOTOXICITY	42	0.572149	1.3865	0.156057	1
GO_CYTOKINE_ACTIVITY	232	0.452048	1.38515	0.108046	1
GO_REGULATION_OF_T_CELL_MEDIATED_CYTOTOXICITY	33	0.586621	1.38477	0.15625	1
GO_CELL_KILLING	168	0.46688	1.38462	0.146119	0.985052
GO_CCR_CHEMOKINE_RECEPTOR_BINDING	41	0.591777	1.38405	0.167715	0.966154
GO_ACUTE_INFLAMMATORY_RESPONSE_TO_ANTIGENIC_STIMULUS	23	0.586563	1.38312	0.157303	0.950609
GO_ACUTE_INFLAMMATORY_RESPONSE	110	0.456164	1.38307	0.134434	0.9306
GO_REGULATION_OF_SUPEROXIDE_ANION_GENERATION	22	0.532398	1.3782	0.152361	0.936316
GO_DEFENSE_RESPONSE_TO_BACTERIUM	318	0.459737	1.36829	0.167453	0.969815
GO_REGULATION_OF_HUMORAL_IMMUNE_RESPONSE	132	0.602699	1.35823	0.211538	1
GO_COMPLEMENT_ACTIVATION	165	0.626943	1.35704	0.214133	0.989869
GO_POSITIVE_REGULATION_OF_T_CELL_MEDIATED_CYTOTOXICITY	26	0.574993	1.35185	0.184713	0.997779
GO_LUMENAL_SIDE_OF_ENDOPLASMIC_RETICULUM_MEMBRANE	27	0.567259	1.34858	0.225296	0.996441
GO_MYELOID_DENDRITIC_CELL_ACTIVATION	29	0.598681	1.34793	0.180293	0.981369
GO_POSITIVE_REGULATION_OF_T_CELL_PROLIFERATION	100	0.54052	1.34578	0.195745	0.974184
GO_CXCR_CHEMOKINE_RECEPTOR_BINDING	17	0.629567	1.34277	0.171053	0.971784
GO_RESPONSE_TO_PROTOZOAN	27	0.596328	1.34135	0.179916	0.961919
GO_DEFENSE_RESPONSE_TO_FUNGUS	41	0.434869	1.33856	0.114355	0.95857
GO_REGULATION_OF_ANTIGEN_PROCESSING_AND_PRESENTATION	20	0.671531	1.32358	0.213415	1
GO_NEGATIVE_REGULATION_OF_INTERLEUKIN_10_PRODUCTION	22	0.581552	1.32347	0.161017	0.99984
GO_EXTRACELLULAR_MATRIX_DISASSEMBLY	78	0.431376	1.32181	0.191898	0.991344
GO_POSITIVE_REGULATION_OF_INTERLEUKIN_17_PRODUCTION	18	0.608805	1.31923	0.203782	0.987813
GO_GRANULOCYTE_MACROPHAGE_COLONY_STIMULATING_FACTOR_PRODUCTION	16	0.586305	1.31905	0.175399	0.972962
GO_REGULATION_OF_MICROGLIAL_CELL_ACTIVATION	19	0.597164	1.31137	0.197505	0.994082
GO_DENDRITIC_CELL_DIFFERENTIATION	44	0.547231	1.30772	0.231884	0.996031
GO_NEGATIVE_REGULATION_OF_INTERFERON_GAMMA_PRODUCTION	36	0.484355	1.30685	0.203991	0.985151
GO_REGULATION_OF_SYNCYTIUM_FORMATION_BY_PLASMA_MEMBRANE_FUSION	28	0.501588	1.3046	0.180587	0.980978
GO_REGULATION_OF_MYOBLAST_FUSION	20	0.528299	1.29427	0.20098	1
GO_NEGATIVE_REGULATION_OF_LEUKOCYTE_PROLIFERATION	83	0.474754	1.29053	0.226087	1
GO_MEMBRANE_INVAGINATION	129	0.565553	1.28884	0.2875	1
GO_DEFENSE_RESPONSE_TO_GRAM_NEGATIVE_BACTERIUM	78	0.414341	1.28842	0.165842	0.997653
GO_T_HELPER_1_TYPE_IMMUNE_RESPONSE	44	0.547262	1.28208	0.26078	1
GO_CALCIUM_DEPENDENT_PROTEIN_BINDING	78	0.372809	1.28205	0.202326	0.998423
GO_REGULATION_OF_NEUROINFLAMMATORY_RESPONSE	41	0.501919	1.28093	0.194444	0.990178
GO_POSITIVE_REGULATION_OF_T_HELPER_CELL_DIFFERENTIATION	22	0.582569	1.27976	0.246809	0.982253
GO_B_CELL_MEDIATED_IMMUNITY	210	0.566658	1.27797	0.293249	0.977043
GO_POSITIVE_REGULATION_OF_TYPE_2_IMMUNE_RESPONSE	16	0.604815	1.27672	0.248988	0.969418
GO_CYSTEINE_TYPE_ENDOPEPTIDASE_INHIBITOR_ACTIVITY	59	0.382516	1.27652	0.189448	0.957899
GO_POSITIVE_REGULATION_OF_INTERFERON_GAMMA_PRODUCTION	64	0.54951	1.27124	0.24406	0.968569
GO_LUMENAL_SIDE_OF_MEMBRANE	33	0.473888	1.26941	0.273092	0.964544
GO_INTERLEUKIN_10_PRODUCTION	61	0.49745	1.26283	0.242171	0.980671
GO_T_HELPER_CELL_LINEAGE_COMMITMENT	16	0.616683	1.26281	0.251064	0.968809
GO_COLLAGEN_METABOLIC_PROCESS	110	0.411655	1.25964	0.218341	0.970564
GO_NEUTROPHIL_MIGRATION	117	0.467742	1.25744	0.240088	0.967922
GO_LEUKOCYTE_MEDIATED_CYTOTOXICITY	106	0.477406	1.24867	0.258475	0.993528
GO_MONOCYTE_CHEMOTAXIS	64	0.497419	1.2484	0.264887	0.982998
GO_SEQUESTERING_OF_METAL_ION	16	0.460058	1.24213	0.201646	0.997514
GO_CLATHRIN_COATED_ENDOCYTIC_VESICLE_MEMBRANE	38	0.445344	1.236	0.257996	1
GO_LEUKOCYTE_ACTIVATION_INVOLVED_IN_INFLAMMATORY_RESPONSE	48	0.505989	1.23588	0.259875	1
GO_INFLAMMATORY_RESPONSE_TO_WOUNDING	15	0.56888	1.23543	0.277228	0.99117
GO_PHAGOCYTOSIS_RECOGNITION	74	0.641276	1.22636	0.319328	1
GO_GRANULOCYTE_MIGRATION	143	0.442081	1.2243	0.263158	1
GO_T_CELL_RECEPTOR_COMPLEX	125	0.610494	1.2226	0.338912	1
GO_INTERFERON_GAMMA_PRODUCTION	112	0.477288	1.22141	0.275488	1
GO_SINGLE_STRANDED_VIRAL_RNA_REPLICATION_VIA_DOUBLE_STRANDED_DNA_INTERMEDIATE	18	0.508289	1.22111	0.275269	0.995431
GO_NEGATIVE_REGULATION_OF_T_CELL_PROLIFERATION	61	0.444613	1.21715	0.273942	1
GO_POSITIVE_REGULATION_OF_NEUROINFLAMMATORY_RESPONSE	16	0.539628	1.21669	0.262729	0.992009
GO_NEUTROPHIL_CHEMOTAXIS	98	0.464625	1.21668	0.276231	0.981916
GO_POSITIVE_REGULATION_OF_ACTIVATED_T_CELL_PROLIFERATION	26	0.476804	1.21491	0.266667	0.978974
GO_ANTIGEN_PROCESSING_AND_PRESENTATION_OF_ENDOGENOUS_ANTIGEN	24	0.516123	1.21482	0.30608	0.969456
GO_REGULATION_OF_INFLAMMATORY_RESPONSE_TO_ANTIGENIC_STIMULUS	32	0.531577	1.21195	0.297645	0.971172
GO_TERTIARY_GRANULE_MEMBRANE	71	0.480042	1.2049	0.33125	0.988755
GO_MYELOID_DENDRITIC_CELL_DIFFERENTIATION	18	0.51887	1.20479	0.295833	0.97952
GO_LYMPHOCYTE_MEDIATED_IMMUNITY	345	0.491113	1.20007	0.329787	0.988296
GO_DEFENSE_RESPONSE_TO_GRAM_POSITIVE_BACTERIUM	90	0.399485	1.1961	0.253488	0.993516
GO_REGULATION_OF_LEUKOCYTE_MEDIATED_CYTOTOXICITY	73	0.491127	1.19551	0.321429	0.9862
GO_REGULATION_OF_CELL_KILLING	90	0.482405	1.19349	0.310345	0.984279
GO_GRANULOCYTE_CHEMOTAXIS	120	0.440689	1.18918	0.311688	0.990293
GO_POSITIVE_REGULATION_OF_INTERLEUKIN_10_PRODUCTION	37	0.500932	1.18827	0.30444	0.984635
GO_POSITIVE_REGULATION_OF_MACROPHAGE_ACTIVATION	26	0.508014	1.18458	0.304904	0.989298
GO_MONOCYTE_CHEMOTACTIC_PROTEIN_1_PRODUCTION	16	0.503873	1.18426	0.305263	0.981521
GO_REGULATION_OF_NATURAL_KILLER_CELL_MEDIATED_IMMUNITY	44	0.522355	1.1809	0.348739	0.98538
GO_KILLING_OF_CELLS_IN_OTHER_ORGANISM_INVOLVED_IN_SYMBIOTIC_INTERACTION	28	0.418328	1.17612	0.279778	0.993997
GO_NEGATIVE_REGULATION_OF_INTERLEUKIN_12_PRODUCTION	17	0.617842	1.17217	0.33543	0.999362
GO_IMMUNOGLOBULIN_BINDING	23	0.498738	1.17093	0.315904	0.995079
GO_ODORANT_BINDING	101	0.373837	1.17004	0.23498	0.989713
GO_NEGATIVE_REGULATION_OF_T_CELL_MEDIATED_IMMUNITY	19	0.513662	1.16889	0.301205	0.985344
GO_ALPHA_BETA_T_CELL_PROLIFERATION	35	0.495528	1.16759	0.341615	0.981541
GO_PATTERN_RECOGNITION_RECEPTOR_ACTIVITY	23	0.500014	1.16341	0.32043	0.987649
GO_POSTSYNAPTIC_CYTOSKELETON_ORGANIZATION	15	0.469697	1.16335	0.308924	0.979662
GO_SPECIFIC_GRANULE_LUMEN	62	0.354944	1.16263	0.286353	0.974018
GO_T_HELPER_2_CELL_DIFFERENTIATION	15	0.523821	1.1595	0.348178	0.976561
GO_ADAPTIVE_IMMUNE_RESPONSE_BASED_ON_SOMATIC_RECOMBINATION_OF_IMMUNE_RECEPTORS_BUILT_FROM_IMMUNOGLOBULIN_SUPERFAMILY_DOMAINS	349	0.469366	1.1572	0.354298	0.976494
GO_T_CELL_ACTIVATION_INVOLVED_IN_IMMUNE_RESPONSE	109	0.432062	1.15387	0.358416	0.98009
GO_REGULATION_OF_T_CELL_MEDIATED_IMMUNITY	71	0.437194	1.15346	0.350731	0.973653
GO_PEPTIDOGLYCAN_BINDING	17	0.47557	1.15312	0.280105	0.967162
GO_POSITIVE_REGULATION_OF_CELL_KILLING	59	0.482686	1.15211	0.354167	0.963089
GO_LYMPHOCYTE_MIGRATION	113	0.448229	1.14977	0.364017	0.963519
GO_NEGATIVE_REGULATION_OF_KIDNEY_DEVELOPMENT	17	0.451866	1.14975	0.311905	0.956106
GO_T_CELL_PROLIFERATION	191	0.416364	1.14966	0.364807	0.949092
GO_CELLULAR_DEFENSE_RESPONSE	52	0.492115	1.14965	0.334773	0.941871
GO_MHC_CLASS_II_PROTEIN_COMPLEX_BINDING	16	0.549802	1.14568	0.36853	0.947899
GO_NEUROINFLAMMATORY_RESPONSE	75	0.428291	1.14506	0.339623	0.942665
GO_REGULATION_OF_CD4_POSITIVE_ALPHA_BETA_T_CELL_DIFFERENTIATION	48	0.487386	1.14445	0.36722	0.937626
GO_NATURAL_KILLER_CELL_MEDIATED_IMMUNITY	65	0.465442	1.14284	0.356394	0.935876
GO_RESPONSE_TO_FUNGUS	54	0.369821	1.13862	0.316038	0.942283
GO_SIALIC_ACID_BINDING	22	0.510532	1.1373	0.332599	0.939759
GO_TERTIARY_GRANULE	160	0.381415	1.13554	0.370861	0.938593
GO_PHAGOCYTOSIS	362	0.425872	1.13047	0.382231	0.947951
GO_NEGATIVE_REGULATION_OF_CYTOKINE_BIOSYNTHETIC_PROCESS	20	0.427488	1.12979	0.323467	0.943292
GO_T_CELL_MEDIATED_IMMUNITY	102	0.414775	1.12156	0.381053	0.962579
GO_PROTEOGLYCAN_BINDING	35	0.483949	1.11946	0.371901	0.9625
GO_POSITIVE_REGULATION_OF_T_CELL_MEDIATED_IMMUNITY	48	0.441576	1.11893	0.388655	0.957414
GO_DETECTION_OF_EXTERNAL_BIOTIC_STIMULUS	24	0.493416	1.11524	0.378855	0.96246
GO_SPECIFIC_GRANULE	158	0.358998	1.11485	0.374732	0.956982
GO_DETECTION_OF_OTHER_ORGANISM	19	0.507932	1.11353	0.383592	0.954628
GO_POSITIVE_REGULATION_OF_LEUKOCYTE_CELL_CELL_ADHESION	232	0.419097	1.11261	0.392857	0.950875
GO_POSITIVE_REGULATION_OF_CD4_POSITIVE_ALPHA_BETA_T_CELL_ACTIVATION	36	0.480455	1.11216	0.387368	0.945979
GO_REGULATION_OF_MONOCYTE_CHEMOTAXIS	25	0.455856	1.11151	0.358149	0.941585
GO_POSITIVE_REGULATION_OF_CELL_ACTIVATION	394	0.421775	1.1107	0.398323	0.937842
GO_IMMUNOGLOBULIN_PRODUCTION	202	0.473337	1.11057	0.424628	0.931976
GO_POSITIVE_REGULATION_OF_CELL_CELL_ADHESION	274	0.396326	1.10874	0.397872	0.931271
GO_AZUROPHIL_GRANULE_LUMEN	88	0.319115	1.10659	0.38326	0.931749
GO_POSITIVE_REGULATION_OF_INTERLEUKIN_4_PRODUCTION	24	0.480409	1.10649	0.390593	0.926035
GO_POSITIVE_REGULATION_OF_TUMOR_NECROSIS_FACTOR_SUPERFAMILY_CYTOKINE_PRODUCTION	92	0.40637	1.10637	0.393235	0.920409
GO_KERATINOCYTE_DIFFERENTIATION	301	0.300142	1.10539	0.302961	0.917282
GO_LIPOXYGENASE_PATHWAY	16	0.44534	1.10456	0.359244	0.913988
GO_MHC_PROTEIN_BINDING	36	0.514011	1.10447	0.405858	0.908526
GO_T_CELL_MIGRATION	65	0.453855	1.10347	0.414634	0.905623
GO_POSITIVE_REGULATION_OF_INTERLEUKIN_6_PRODUCTION	86	0.414706	1.10121	0.395699	0.906872
GO_POSITIVE_REGULATION_OF_LYMPHOCYTE_ACTIVATION	335	0.425745	1.10097	0.407563	0.901933
GO_POSITIVE_REGULATION_OF_LEUKOCYTE_PROLIFERATION	149	0.401527	1.10092	0.400853	0.896514
GO_INTERLEUKIN_17_PRODUCTION	43	0.403878	1.09909	0.358607	0.896249
GO_MONONUCLEAR_CELL_MIGRATION	91	0.411679	1.09151	0.395876	0.912309
GO_REGULATION_OF_LEUKOCYTE_PROLIFERATION	236	0.385239	1.08902	0.408696	0.914323
GO_POSITIVE_REGULATION_OF_B_CELL_ACTIVATION	132	0.486663	1.08815	0.44181	0.911578
GO_POSITIVE_REGULATION_OF_ALPHA_BETA_T_CELL_ACTIVATION	63	0.437223	1.0874	0.435244	0.908365
GO_T_HELPER_1_CELL_DIFFERENTIATION	19	0.480856	1.08667	0.416149	0.905114
GO_POSITIVE_REGULATION_OF_ALPHA_BETA_T_CELL_DIFFERENTIATION	47	0.431969	1.08656	0.421166	0.900044
GO_POSITIVE_REGULATION_OF_NATURAL_KILLER_CELL_ACTIVATION	20	0.450288	1.08547	0.407173	0.897743
GO_TERTIARY_GRANULE_LUMEN	55	0.334363	1.08451	0.370536	0.89512
GO_REGULATION_OF_ACUTE_INFLAMMATORY_RESPONSE	48	0.39594	1.08381	0.363436	0.891894
GO_CYTOKINE_RECEPTOR_BINDING	260	0.344077	1.08363	0.392936	0.887189
GO_POSITIVE_REGULATION_OF_HETEROTYPIC_CELL_CELL_ADHESION	16	0.440066	1.08208	0.370732	0.886435
GO_REGULATION_OF_T_HELPER_CELL_DIFFERENTIATION	36	0.464563	1.08038	0.40592	0.885841
GO_RESPONSE_TO_INTERLEUKIN_12	50	0.344648	1.07795	0.40552	0.887595
GO_CLATHRIN_COATED_ENDOCYTIC_VESICLE	57	0.352308	1.0762	0.393939	0.887384
GO_INTERLEUKIN_12_PRODUCTION	57	0.451399	1.07577	0.411514	0.883503
GO_FICOLIN_1_RICH_GRANULE_MEMBRANE	57	0.402603	1.07528	0.416667	0.879904
GO_NEGATIVE_REGULATION_OF_BEHAVIOR	16	0.398477	1.07518	0.385224	0.875297
GO_ACTIVATED_T_CELL_PROLIFERATION	46	0.396587	1.07344	0.393162	0.875052
GO_POSITIVE_REGULATION_OF_INTERLEUKIN_1_PRODUCTION	57	0.43082	1.07326	0.430407	0.870728
GO_RESPONSE_TO_INTERLEUKIN_4	35	0.403367	1.07254	0.428571	0.867831
GO_COLLAGEN_FIBRIL_ORGANIZATION	55	0.437219	1.06585	0.432927	0.881161
GO_EXOGENOUS_PROTEIN_BINDING	71	0.383321	1.06519	0.442553	0.878253
GO_ENGULFMENT_OF_APOPTOTIC_CELL	17	0.417884	1.06472	0.388286	0.874729
GO_TOLERANCE_INDUCTION	24	0.496723	1.06038	0.409586	0.881358
GO_REGULATION_OF_MACROPHAGE_ACTIVATION	55	0.406413	1.05686	0.43871	0.88627
GO_NEGATIVE_REGULATION_OF_MACROPHAGE_ACTIVATION	16	0.466937	1.05474	0.430962	0.887306
GO_GOLGI_LUMEN	101	0.30832	1.05442	0.381471	0.883487
GO_POSITIVE_REGULATION_OF_LYMPHOCYTE_DIFFERENTIATION	104	0.401354	1.05433	0.436831	0.879064
GO_ZYMOGEN_ACTIVATION	55	0.335945	1.05311	0.396985	0.877805
GO_CD4_POSITIVE_OR_CD8_POSITIVE_ALPHA_BETA_T_CELL_LINEAGE_COMMITMENT	22	0.463618	1.05177	0.443011	0.876871
GO_GLIAL_CELL_ACTIVATION	58	0.410155	1.05162	0.441478	0.872689
GO_REGULATION_OF_WATER_LOSS_VIA_SKIN	28	0.38688	1.0502	0.400419	0.872023
GO_ENDOPEPTIDASE_REGULATOR_ACTIVITY	187	0.295099	1.04966	0.368564	0.868939
GO_NEGATIVE_REGULATION_OF_HISTONE_ACETYLATION	16	0.392729	1.04903	0.424242	0.866244
GO_NEGATIVE_REGULATION_OF_B_CELL_PROLIFERATION	17	0.526545	1.04731	0.473573	0.866071
GO_CYTOKINE_METABOLIC_PROCESS	73	0.381693	1.04643	0.433404	0.863911
GO_BLOOD_MICROPARTICLE	146	0.360734	1.04599	0.419753	0.8607
GO_B_CELL_RECEPTOR_SIGNALING_PATHWAY	121	0.493112	1.04518	0.5	0.858489
GO_INTERLEUKIN_1_PRODUCTION	117	0.369073	1.04319	0.426439	0.859264
GO_POSITIVE_REGULATION_OF_INFLAMMATORY_RESPONSE	152	0.355592	1.03632	0.459052	0.872452
GO_SPECIFIC_GRANULE_MEMBRANE	89	0.375588	1.03291	0.467368	0.876982
GO_RESPONSE_TO_CHEMOKINE	94	0.408107	1.03133	0.455914	0.87698
GO_SUPEROXIDE_ANION_GENERATION	35	0.369064	1.02778	0.465632	0.88151
GO_NEGATIVE_REGULATION_OF_INTERLEUKIN_17_PRODUCTION	21	0.403405	1.02704	0.436508	0.879197
GO_METALLOENDOPEPTIDASE_ACTIVITY	104	0.329445	1.02414	0.425	0.882089
GO_NEGATIVE_REGULATION_OF_LYMPHOCYTE_ACTIVATION	150	0.361128	1.02329	0.462366	0.879977
GO_CYTOLYSIS	29	0.39006	1.02277	0.418824	0.877066
GO_REGULATION_OF_B_CELL_ACTIVATION	176	0.428991	1.02238	0.496829	0.873898
GO_ENDODERMAL_CELL_DIFFERENTIATION	45	0.364775	1.02235	0.452586	0.869845
GO_CARD_DOMAIN_BINDING	15	0.453071	1.02039	0.484076	0.870509
GO_POSITIVE_REGULATION_OF_NEUTROPHIL_MIGRATION	30	0.415997	1.02036	0.465587	0.866502
GO_REGULATION_OF_LYMPHOCYTE_CHEMOTAXIS	27	0.460717	1.02035	0.474645	0.862498
GO_MHC_PROTEIN_COMPLEX_BINDING	24	0.476699	1.01994	0.493776	0.859514
GO_INTERLEUKIN_6_PRODUCTION	165	0.342123	1.01656	0.472689	0.863858
GO_ANTIGEN_PROCESSING_AND_PRESENTATION_OF_ENDOGENOUS_PEPTIDE_ANTIGEN	17	0.438153	1.01601	0.466395	0.861349
GO_FC_RECEPTOR_MEDIATED_STIMULATORY_SIGNALING_PATHWAY	143	0.443112	1.01571	0.495798	0.858156
GO_POSITIVE_REGULATION_OF_PHAGOCYTOSIS	68	0.381343	1.01181	0.474138	0.863605
GO_POSITIVE_REGULATION_OF_ADAPTIVE_IMMUNE_RESPONSE	102	0.387611	1.01109	0.48847	0.8614
GO_LEUKOCYTE_CELL_CELL_ADHESION	358	0.354255	1.00974	0.486373	0.860795
GO_LYMPHOCYTE_COSTIMULATION	58	0.4191	1.00887	0.502083	0.859075
GO_NEGATIVE_REGULATION_OF_INTERLEUKIN_1_PRODUCTION	45	0.343779	1.00655	0.430155	0.860827
GO_SERINE_HYDROLASE_ACTIVITY	186	0.279225	1.004	0.431034	0.86318
GO_POSITIVE_REGULATION_OF_INTERLEUKIN_12_PRODUCTION	35	0.425077	1.00272	0.473233	0.862449
GO_CHEMOKINE_PRODUCTION	93	0.355344	1.00024	0.480435	0.864722
GO_LEUKOCYTE_CHEMOTAXIS	222	0.351208	0.997055	0.495671	0.868357
GO_PRODUCTION_OF_MOLECULAR_MEDIATOR_OF_IMMUNE_RESPONSE	296	0.389876	0.996962	0.492473	0.864765
GO_MHC_CLASS_II_BIOSYNTHETIC_PROCESS	16	0.433531	0.994012	0.497872	0.867824
GO_REGULATION_OF_TOLERANCE_INDUCTION	16	0.460879	0.993577	0.487805	0.86505
GO_POSITIVE_T_CELL_SELECTION	36	0.440506	0.99318	0.493644	0.862271
GO_PEPTIDASE_REGULATOR_ACTIVITY	221	0.284437	0.991864	0.446524	0.861855
GO_TUMOR_NECROSIS_FACTOR_RECEPTOR_BINDING	30	0.415478	0.986768	0.524211	0.870209
GO_POSITIVE_REGULATION_OF_CYTOKINE_BIOSYNTHETIC_PROCESS	37	0.397924	0.984401	0.501006	0.872278
GO_REGULATION_OF_NATURAL_KILLER_CELL_ACTIVATION	34	0.381187	0.984067	0.496746	0.869399
GO_REGULATION_OF_LYMPHOCYTE_ACTIVATION	489	0.356157	0.980757	0.516878	0.873762
GO_INTERLEUKIN_4_PRODUCTION	35	0.378548	0.980175	0.493724	0.87161
GO_IMMUNE_RECEPTOR_ACTIVITY	132	0.378729	0.978971	0.518987	0.870841
GO_RECEPTOR_INHIBITOR_ACTIVITY	40	0.329669	0.978905	0.487936	0.867347
GO_NEGATIVE_REGULATION_OF_LYMPHOCYTE_MEDIATED_IMMUNITY	42	0.372195	0.978734	0.518201	0.864132
GO_POSITIVE_REGULATION_OF_LEUKOCYTE_ADHESION_TO_VASCULAR_ENDOTHELIAL_CELL	23	0.439719	0.976645	0.527237	0.865266
GO_MYELOID_LEUKOCYTE_MIGRATION	211	0.334794	0.976127	0.502165	0.862878
GO_EMBRYONIC_FORELIMB_MORPHOGENESIS	32	0.357481	0.97371	0.46934	0.865238
GO_CELLULAR_RESPONSE_TO_MOLECULE_OF_BACTERIAL_ORIGIN	218	0.328838	0.973241	0.504348	0.862777
GO_REGULATION_OF_T_CELL_ACTIVATION	325	0.345974	0.973178	0.53277	0.859396
GO_LEUKOCYTE_PROLIFERATION	309	0.332661	0.971974	0.503185	0.858651
GO_REGULATION_OF_IMMUNE_EFFECTOR_PROCESS	452	0.349473	0.971303	0.508439	0.856755
GO_NEGATIVE_REGULATION_OF_LEUKOCYTE_MEDIATED_IMMUNITY	52	0.371449	0.970421	0.512552	0.855323
GO_CRANIOFACIAL_SUTURE_MORPHOGENESIS	17	0.392473	0.968787	0.50211	0.855626
GO_POSITIVE_REGULATION_OF_INTERLEUKIN_2_PRODUCTION	26	0.424107	0.967187	0.523517	0.856043
GO_RESPONSE_TO_INTERFERON_GAMMA	195	0.344155	0.966687	0.536638	0.853711
GO_REGULATION_OF_LEUKOCYTE_DEGRANULATION	46	0.369571	0.966032	0.507099	0.851932
GO_INTERLEUKIN_2_PRODUCTION	54	0.368248	0.965416	0.519588	0.849954
GO_POSITIVE_REGULATION_OF_T_CELL_MIGRATION	30	0.422869	0.963455	0.545455	0.851147
GO_LAMININ_BINDING	28	0.377911	0.962767	0.494845	0.849397
GO_POSITIVE_REGULATION_OF_NATURAL_KILLER_CELL_MEDIATED_IMMUNITY	28	0.444793	0.960601	0.533058	0.851082
GO_TUMOR_NECROSIS_FACTOR_BIOSYNTHETIC_PROCESS	41	0.365314	0.959737	0.517526	0.849649
GO_REGULATION_OF_CD4_POSITIVE_ALPHA_BETA_T_CELL_ACTIVATION	62	0.38085	0.958096	0.557203	0.850018
GO_NEGATIVE_REGULATION_OF_LEUKOCYTE_CELL_CELL_ADHESION	133	0.338649	0.957012	0.531729	0.849079
GO_POSITIVE_REGULATION_OF_GRANULOCYTE_CHEMOTAXIS	28	0.377353	0.956182	0.506173	0.847761
GO_POSITIVE_REGULATION_OF_LYMPHOCYTE_MEDIATED_IMMUNITY	98	0.37585	0.955563	0.537975	0.845893
GO_REGULATION_OF_LYMPHOCYTE_MEDIATED_IMMUNITY	146	0.359583	0.954194	0.530172	0.845692
GO_T_CELL_DIFFERENTIATION_INVOLVED_IN_IMMUNE_RESPONSE	71	0.383407	0.953934	0.548319	0.843039
GO_POSITIVE_REGULATION_OF_MONOCYTE_CHEMOTAXIS	19	0.39328	0.953723	0.501035	0.840302
GO_NEGATIVE_REGULATION_OF_LEUKOCYTE_CHEMOTAXIS	19	0.417778	0.950813	0.514223	0.843577
GO_POSITIVE_REGULATION_OF_OSTEOCLAST_DIFFERENTIATION	27	0.381416	0.949555	0.544018	0.8431
GO_CALCIUM_DEPENDENT_PHOSPHOLIPASE_A2_ACTIVITY	16	0.358734	0.949496	0.511222	0.840066
GO_OPSONIN_BINDING	15	0.397635	0.948416	0.528474	0.839286
GO_UNSATURATED_FATTY_ACID_BIOSYNTHETIC_PROCESS	57	0.307499	0.946917	0.502128	0.839525
GO_SERINE_TYPE_ENDOPEPTIDASE_INHIBITOR_ACTIVITY	95	0.291769	0.946358	0.51462	0.837613
GO_INTERFERON_GAMMA_MEDIATED_SIGNALING_PATHWAY	89	0.357169	0.946337	0.544118	0.834579
GO_REGULATION_OF_ADAPTIVE_IMMUNE_RESPONSE	160	0.350527	0.94367	0.567797	0.837151
GO_CD4_POSITIVE_ALPHA_BETA_T_CELL_CYTOKINE_PRODUCTION	23	0.389829	0.9434	0.53	0.834693
GO_INTERLEUKIN_1_BETA_PRODUCTION	103	0.337473	0.943025	0.531915	0.832471
GO_POSITIVE_REGULATION_OF_LEUKOCYTE_DIFFERENTIATION	158	0.336911	0.94301	0.547771	0.829489
GO_COMPLEMENT_ACTIVATION_ALTERNATIVE_PATHWAY	17	0.388348	0.942489	0.530693	0.827682
GO_INVADOPODIUM	15	0.39965	0.941484	0.558704	0.826857
GO_CD4_POSITIVE_ALPHA_BETA_T_CELL_DIFFERENTIATION	78	0.371759	0.939569	0.548654	0.827797
GO_FORELIMB_MORPHOGENESIS	40	0.322704	0.937426	0.533981	0.829478
GO_VESICLE_LUMEN	322	0.250221	0.936381	0.539352	0.828705
GO_COMPLEMENT_BINDING	21	0.374874	0.93612	0.529545	0.826295
GO_T_CELL_LINEAGE_COMMITMENT	28	0.382748	0.934591	0.531049	0.826631
GO_INTERLEUKIN_8_PRODUCTION	101	0.301631	0.933935	0.548523	0.825131
GO_POSITIVE_REGULATION_OF_TRANSFORMING_GROWTH_FACTOR_BETA_PRODUCTION	20	0.387308	0.933328	0.574837	0.823506
GO_POSITIVE_REGULATION_OF_CYTOKINE_PRODUCTION_INVOLVED_IN_INFLAMMATORY_RESPONSE	22	0.401748	0.932495	0.575107	0.822469
GO_EPIDERMAL_CELL_DIFFERENTIATION	358	0.247592	0.931109	0.568129	0.822688
GO_REGULATION_OF_CD8_POSITIVE_ALPHA_BETA_T_CELL_ACTIVATION	17	0.431676	0.931011	0.585921	0.820055
GO_TUMOR_NECROSIS_FACTOR_SUPERFAMILY_CYTOKINE_PRODUCTION	178	0.3074	0.930188	0.547974	0.81887
GO_POSITIVE_REGULATION_OF_LYMPHOCYTE_MIGRATION	37	0.396348	0.930059	0.570552	0.816269
GO_NEGATIVE_REGULATION_OF_TUMOR_NECROSIS_FACTOR_SUPERFAMILY_CYTOKINE_PRODUCTION	76	0.320365	0.929512	0.554348	0.814592
GO_REGULATION_OF_NEUTROPHIL_MIGRATION	41	0.376483	0.927465	0.548781	0.816108
GO_ENDOLYSOSOME	20	0.338857	0.927336	0.544086	0.813592
GO_MACROPHAGE_ACTIVATION	97	0.34034	0.927279	0.561028	0.810914
GO_CELL_JUNCTION_DISASSEMBLY	19	0.41255	0.927273	0.558	0.808177
GO_COMPLEX_OF_COLLAGEN_TRIMERS	21	0.407351	0.926255	0.548708	0.807469
GO_NEGATIVE_REGULATION_OF_INTERLEUKIN_6_PRODUCTION	64	0.321982	0.925643	0.531646	0.805981
GO_TYPE_2_IMMUNE_RESPONSE	39	0.353208	0.925606	0.547284	0.803359
GO_NEGATIVE_REGULATION_OF_PEPTIDASE_ACTIVITY	264	0.253586	0.925244	0.547558	0.801391
GO_NEGATIVE_REGULATION_OF_MYELOID_CELL_APOPTOTIC_PROCESS	15	0.381896	0.924574	0.549327	0.800134
GO_ALPHA_BETA_T_CELL_ACTIVATION_INVOLVED_IN_IMMUNE_RESPONSE	63	0.379977	0.923705	0.580169	0.799328
GO_DETECTION_OF_BIOTIC_STIMULUS	36	0.369163	0.921653	0.558499	0.800992
GO_REGULATION_OF_PHAGOCYTOSIS	95	0.319563	0.919523	0.544444	0.802652
GO_FIBRONECTIN_BINDING	26	0.387803	0.917763	0.563894	0.803619
GO_T_CELL_CYTOKINE_PRODUCTION	43	0.351398	0.916591	0.565489	0.803281
GO_POSITIVE_REGULATION_OF_LYMPHOCYTE_APOPTOTIC_PROCESS	18	0.387052	0.91282	0.544444	0.808102
GO_NEGATIVE_REGULATION_OF_NEUROINFLAMMATORY_RESPONSE	18	0.39024	0.912679	0.575431	0.805768
GO_POSITIVE_REGULATION_OF_CELL_AGING	21	0.334834	0.911943	0.566608	0.804626
GO_POSITIVE_REGULATION_OF_MYELOID_LEUKOCYTE_DIFFERENTIATION	58	0.32984	0.911212	0.553648	0.803409
GO_POSITIVE_REGULATION_OF_LYMPHOCYTE_CHEMOTAXIS	21	0.4057	0.911132	0.587302	0.800974
GO_IMMUNE_RESPONSE_REGULATING_SIGNALING_PATHWAY	496	0.335757	0.910268	0.582809	0.800155
GO_REGULATION_OF_TYPE_2_IMMUNE_RESPONSE	31	0.364508	0.909982	0.566532	0.798168
GO_NEGATIVE_REGULATION_OF_PEPTIDYL_LYSINE_ACETYLATION	19	0.314239	0.905976	0.574899	0.803659
GO_POSITIVE_REGULATION_OF_RECEPTOR_SIGNALING_PATHWAY_VIA_STAT	93	0.308835	0.903836	0.586605	0.805555
GO_POSITIVE_REGULATION_OF_LEUKOCYTE_MEDIATED_IMMUNITY	130	0.339559	0.903275	0.590814	0.80418
GO_POSITIVE_REGULATION_OF_CYTOKINE_PRODUCTION	450	0.297124	0.902669	0.576271	0.802804
GO_POSITIVE_REGULATION_OF_NATURAL_KILLER_CELL_MEDIATED_CYTOTOXICITY	23	0.431048	0.902008	0.595041	0.80158
GO_POSITIVE_REGULATION_OF_PROTEIN_MATURATION	25	0.314045	0.901902	0.588785	0.799261
GO_FUCOSYLATION	16	0.351417	0.901295	0.583144	0.797935
GO_POSITIVE_REGULATION_OF_MONONUCLEAR_CELL_MIGRATION	25	0.34643	0.898779	0.566929	0.800557
GO_RESPONSE_TO_MOLECULE_OF_BACTERIAL_ORIGIN	348	0.290707	0.898751	0.571744	0.798116
GO_THYMIC_T_CELL_SELECTION	22	0.39837	0.897788	0.585837	0.797536
GO_DENDRITIC_CELL_MIGRATION	29	0.40064	0.897497	0.596234	0.795622
GO_NEGATIVE_REGULATION_OF_ADAPTIVE_IMMUNE_RESPONSE	48	0.344565	0.896981	0.57113	0.794087
GO_PHOSPHATIDYLINOSITOL_ACYL_CHAIN_REMODELING	17	0.326795	0.896273	0.588517	0.793121
GO_EXTERNAL_SIDE_OF_PLASMA_MEMBRANE	401	0.32522	0.896099	0.575431	0.79108
GO_CELL_RECOGNITION	212	0.312997	0.895591	0.554779	0.789636
GO_POSITIVE_REGULATION_OF_CYTOKINE_SECRETION	67	0.308739	0.89385	0.550633	0.790746
GO_NEGATIVE_REGULATION_OF_CYTOKINE_SECRETION	38	0.316099	0.892987	0.580913	0.790093
GO_POSITIVE_REGULATION_OF_CHEMOKINE_PRODUCTION	60	0.331315	0.892161	0.575431	0.789283
GO_REGULATION_OF_T_CELL_CYTOKINE_PRODUCTION	32	0.358516	0.892116	0.586693	0.787015
GO_REGULATION_OF_T_CELL_MIGRATION	42	0.364966	0.891401	0.588843	0.786154
GO_REGULATION_OF_CELL_CELL_ADHESION	430	0.298991	0.891395	0.599129	0.783806
GO_ENDODERM_FORMATION	54	0.309785	0.890693	0.570806	0.782826
GO_PODOSOME_ASSEMBLY	19	0.359456	0.89003	0.618367	0.781758
GO_POSITIVE_REGULATION_OF_LEUKOCYTE_MIGRATION	138	0.312994	0.889602	0.591753	0.78023
GO_CELLULAR_RESPONSE_TO_BIOTIC_STIMULUS	240	0.292616	0.889261	0.56681	0.778557
GO_ANTIGEN_PROCESSING_AND_PRESENTATION_OF_PEPTIDE_OR_POLYSACCHARIDE_ANTIGEN_VIA_MHC_CLASS_II	100	0.29483	0.889252	0.565923	0.776279
GO_SCAVENGER_RECEPTOR_ACTIVITY	47	0.327137	0.887705	0.580851	0.777141
GO_REGULATION_OF_LEUKOCYTE_MEDIATED_IMMUNITY	202	0.323503	0.885881	0.612632	0.778261
GO_CYTOKINE_SECRETION	128	0.303427	0.885525	0.577922	0.776633
GO_CARGO_RECEPTOR_ACTIVITY	73	0.31871	0.883926	0.591579	0.777381
GO_REGULATION_OF_GRANULOCYTE_DIFFERENTIATION	15	0.376059	0.883686	0.597938	0.775575
GO_REGULATION_OF_ALPHA_BETA_T_CELL_DIFFERENTIATION	64	0.34509	0.883244	0.604651	0.774184
GO_NEGATIVE_REGULATION_OF_PROTEIN_ACETYLATION	23	0.2903	0.882721	0.582231	0.772897
GO_REGULATION_OF_CYSTEINE_TYPE_ENDOPEPTIDASE_ACTIVITY_INVOLVED_IN_APOPTOTIC_SIGNALING_PATHWAY	17	0.361199	0.881811	0.615866	0.772375
GO_MACROPHAGE_CHEMOTAXIS	40	0.325212	0.879826	0.590909	0.773879
GO_REGULATION_OF_ALPHA_BETA_T_CELL_ACTIVATION	96	0.33881	0.879016	0.615711	0.773192
GO_REGULATION_OF_HETEROTYPIC_CELL_CELL_ADHESION	26	0.319191	0.878831	0.615385	0.771348
GO_NEGATIVE_REGULATION_OF_CD4_POSITIVE_ALPHA_BETA_T_CELL_ACTIVATION	30	0.350013	0.878383	0.611111	0.76998
GO_REGULATION_OF_MONONUCLEAR_CELL_MIGRATION	49	0.332327	0.875883	0.584337	0.772342
GO_REGULATION_OF_PODOSOME_ASSEMBLY	15	0.355014	0.875592	0.620902	0.770707
GO_POSITIVE_REGULATION_OF_DEFENSE_RESPONSE	374	0.26944	0.875009	0.60515	0.76971
GO_NEGATIVE_REGULATION_OF_CELL_ACTIVATION	201	0.296657	0.874419	0.617521	0.768621
GO_T_CELL_SELECTION	49	0.363914	0.87433	0.610417	0.766623
GO_POSITIVE_REGULATION_OF_IMMUNE_EFFECTOR_PROCESS	213	0.313737	0.873112	0.619958	0.766693
GO_POSITIVE_REGULATION_OF_TYROSINE_PHOSPHORYLATION_OF_STAT_PROTEIN	71	0.302348	0.86967	0.629291	0.770945
GO_REGULATION_OF_INFLAMMATORY_RESPONSE	412	0.270818	0.869449	0.606987	0.769193
GO_SKIN_DEVELOPMENT	420	0.235377	0.869369	0.647856	0.767197
GO_TUMOR_NECROSIS_FACTOR_RECEPTOR_SUPERFAMILY_BINDING	46	0.337753	0.868795	0.650964	0.766055
GO_POSITIVE_REGULATION_OF_EXECUTION_PHASE_OF_APOPTOSIS	15	0.335128	0.866302	0.594203	0.768608
GO_NATURAL_KILLER_CELL_ACTIVATION	84	0.311905	0.865445	0.612245	0.768089
GO_ANTIGEN_PROCESSING_AND_PRESENTATION	228	0.273987	0.865013	0.601626	0.766755
GO_NEGATIVE_REGULATION_OF_CYTOKINE_PRODUCTION_INVOLVED_IN_IMMUNE_RESPONSE	24	0.358785	0.863265	0.635246	0.767941
GO_PRODUCTION_OF_MOLECULAR_MEDIATOR_INVOLVED_IN_INFLAMMATORY_RESPONSE	90	0.287915	0.862545	0.58658	0.767274
GO_PROTEIN_TYROSINE_KINASE_ACTIVATOR_ACTIVITY	17	0.312542	0.861609	0.646809	0.766875
GO_IMMUNOGLOBULIN_SECRETION	21	0.355913	0.860357	0.642082	0.767038
GO_SYNCYTIUM_FORMATION	55	0.276545	0.857846	0.644068	0.769653
GO_C_C_CHEMOKINE_BINDING	24	0.396975	0.857165	0.617834	0.768805
GO_POSITIVE_REGULATION_OF_INTERLEUKIN_8_PRODUCTION	54	0.304704	0.856182	0.615217	0.768528
GO_CIRCADIAN_SLEEP_WAKE_CYCLE	28	0.293005	0.855193	0.698413	0.768256
GO_VACUOLAR_LUMEN	167	0.232504	0.854747	0.600849	0.767015
GO_CELL_ADHESION_MEDIATED_BY_INTEGRIN	67	0.324364	0.853052	0.619919	0.76816
GO_TRANSFORMING_GROWTH_FACTOR_BETA_PRODUCTION	38	0.334825	0.852289	0.633333	0.767536
GO_REGULATION_OF_CIRCADIAN_SLEEP_WAKE_CYCLE	22	0.304856	0.852078	0.673973	0.765853
GO_NEGATIVE_REGULATION_OF_CD4_POSITIVE_ALPHA_BETA_T_CELL_DIFFERENTIATION	21	0.37187	0.85177	0.650728	0.764427
GO_ANTIGEN_RECEPTOR_MEDIATED_SIGNALING_PATHWAY	306	0.332369	0.850669	0.633124	0.764443
GO_INNATE_IMMUNE_RESPONSE_IN_MUCOSA	17	0.327029	0.847681	0.664141	0.767992
GO_PROXIMAL_DISTAL_PATTERN_FORMATION	33	0.319876	0.847544	0.627161	0.766202
GO_REGULATION_OF_LEUKOCYTE_ADHESION_TO_VASCULAR_ENDOTHELIAL_CELL	37	0.342907	0.847379	0.610887	0.764475
GO_POSITIVE_REGULATION_OF_TISSUE_REMODELING	45	0.286899	0.846542	0.676171	0.764061
GO_REGULATION_OF_INOSITOL_PHOSPHATE_BIOSYNTHETIC_PROCESS	16	0.334993	0.846205	0.677273	0.762707
GO_NEGATIVE_REGULATION_OF_INNATE_IMMUNE_RESPONSE	61	0.295866	0.845232	0.622845	0.762425
GO_MACROPHAGE_MIGRATION	54	0.315343	0.843037	0.617647	0.764456
GO_NEGATIVE_REGULATION_OF_ALPHA_BETA_T_CELL_DIFFERENTIATION	25	0.334692	0.842314	0.636364	0.763744
GO_REGULATION_OF_T_CELL_DIFFERENTIATION	148	0.308577	0.839991	0.630021	0.766034
GO_REGULATION_OF_BONE_DEVELOPMENT	23	0.3146	0.838634	0.622881	0.766552
GO_APOPTOTIC_CELL_CLEARANCE	50	0.306473	0.838517	0.641851	0.764832
GO_REGULATION_OF_B_CELL_APOPTOTIC_PROCESS	20	0.338616	0.838478	0.642553	0.762934
GO_CD4_POSITIVE_ALPHA_BETA_T_CELL_ACTIVATION	96	0.315193	0.837613	0.627907	0.76259
GO_NEGATIVE_REGULATION_OF_IMMUNE_RESPONSE	157	0.279623	0.837482	0.63113	0.760885
GO_CYTOKINE_BINDING	134	0.296238	0.836711	0.659389	0.760461
GO_CHEMOKINE_BIOSYNTHETIC_PROCESS	16	0.352156	0.836399	0.633891	0.75913
GO_IMMUNE_RESPONSE_TO_TUMOR_CELL	19	0.341566	0.836331	0.642384	0.757347
GO_CELL_CHEMOTAXIS	298	0.283823	0.83603	0.632385	0.755994
GO_T_CELL_ACTIVATION	475	0.284394	0.835376	0.63354	0.755313
GO_POSITIVE_REGULATION_OF_CELL_ADHESION	419	0.278599	0.831761	0.650655	0.759709
GO_REGULATION_OF_MYELOID_LEUKOCYTE_MEDIATED_IMMUNITY	57	0.306985	0.830502	0.624746	0.760013
GO_DENDRITIC_CELL_CHEMOTAXIS	24	0.382206	0.827894	0.643162	0.762652
GO_REGULATION_OF_CYTOKINE_PRODUCTION_INVOLVED_IN_IMMUNE_RESPONSE	82	0.309078	0.826502	0.638037	0.763293
GO_SECRETORY_GRANULE_MEMBRANE	296	0.245959	0.826278	0.634783	0.761798
GO_PARTURITION	16	0.332853	0.825275	0.693396	0.761721
GO_POSITIVE_REGULATION_OF_CELLULAR_EXTRAVASATION	20	0.354362	0.824368	0.659491	0.761475
GO_NEGATIVE_REGULATION_OF_INTERLEUKIN_1_BETA_PRODUCTION	39	0.286344	0.822537	0.688889	0.762778
GO_T_CELL_CHEMOTAXIS	28	0.374797	0.821748	0.660606	0.762399
GO_REGULATION_OF_RESPONSE_TO_TUMOR_CELL	15	0.351268	0.821269	0.672489	0.761365
GO_NATURAL_KILLER_CELL_ACTIVATION_INVOLVED_IN_IMMUNE_RESPONSE	31	0.294735	0.820341	0.673004	0.76114
GO_POSITIVE_REGULATION_OF_MACROPHAGE_MIGRATION	25	0.351084	0.81901	0.653846	0.76161
GO_PHAGOCYTIC_CUP	25	0.338531	0.818328	0.640496	0.760928
GO_REGULATION_OF_LEUKOCYTE_MIGRATION	206	0.281033	0.817022	0.643006	0.761405
GO_COLLAGEN_ACTIVATED_SIGNALING_PATHWAY	15	0.329317	0.816626	0.677932	0.760267
GO_HEPARAN_SULFATE_PROTEOGLYCAN_BINDING	16	0.375531	0.815101	0.677551	0.761076
GO_CYTOKINE_PRODUCTION_INVOLVED_IN_INFLAMMATORY_RESPONSE	67	0.288141	0.814416	0.642553	0.760401
GO_AMYLOID_BETA_CLEARANCE	37	0.306852	0.814044	0.674699	0.759228
GO_ASTROCYTE_ACTIVATION	26	0.312927	0.813456	0.672234	0.75846
GO_PLASMINOGEN_ACTIVATION	21	0.3155	0.812655	0.680203	0.758035
GO_POSITIVE_REGULATION_OF_SMOOTH_MUSCLE_CELL_APOPTOTIC_PROCESS	17	0.314014	0.811361	0.701835	0.758437
GO_REGULATION_OF_T_CELL_RECEPTOR_SIGNALING_PATHWAY	42	0.327164	0.810451	0.668724	0.758138
GO_POSITIVE_REGULATION_OF_CYTOKINE_PRODUCTION_INVOLVED_IN_IMMUNE_RESPONSE	54	0.314387	0.810309	0.658436	0.75656
GO_POSITIVE_REGULATION_OF_TUMOR_NECROSIS_FACTOR_BIOSYNTHETIC_PROCESS	25	0.343894	0.810252	0.653144	0.754842
GO_NEGATIVE_REGULATION_OF_REGULATED_SECRETORY_PATHWAY	22	0.330767	0.807656	0.658537	0.757576
GO_REGULATION_OF_LYMPHOCYTE_MIGRATION	62	0.313514	0.806775	0.650206	0.757205
GO_OSTEOCLAST_DEVELOPMENT	18	0.345694	0.805896	0.680412	0.756913
GO_POSITIVE_REGULATION_OF_MACROPHAGE_CHEMOTAXIS	18	0.353413	0.805703	0.665314	0.755507
GO_COLLAGEN_BINDING	68	0.290834	0.804098	0.661943	0.756508
GO_TYROSINE_PHOSPHORYLATION_OF_STAT_PROTEIN	89	0.267586	0.803297	0.724605	0.756223
GO_IMMUNOLOGICAL_SYNAPSE	38	0.343083	0.803106	0.66996	0.754773
GO_LIPOPOLYSACCHARIDE_BINDING	31	0.298919	0.802137	0.676923	0.754592
GO_ARACHIDONIC_ACID_METABOLIC_PROCESS	58	0.257367	0.801181	0.741935	0.754474
GO_REGULATION_OF_LYMPHOCYTE_DIFFERENTIATION	179	0.285362	0.801169	0.660297	0.752746
GO_CD40_SIGNALING_PATHWAY	15	0.37253	0.800505	0.696177	0.752142
GO_RESPONSE_TO_AMYLOID_BETA	56	0.276196	0.800264	0.695473	0.75084
GO_POSITIVE_REGULATION_OF_PEPTIDE_SECRETION	221	0.229794	0.799825	0.673516	0.74982
GO_ORGAN_OR_TISSUE_SPECIFIC_IMMUNE_RESPONSE	32	0.270911	0.799569	0.771117	0.748563
GO_NEGATIVE_REGULATION_OF_INTERLEUKIN_8_PRODUCTION	37	0.26943	0.797255	0.721154	0.750681
GO_NEGATIVE_REGULATION_OF_CELL_DIVISION	18	0.324556	0.796821	0.682222	0.74966
GO_CHEMOKINE_BINDING	33	0.346683	0.796736	0.668067	0.748092
GO_UTERUS_DEVELOPMENT	21	0.317594	0.795219	0.699541	0.7489
GO_NEGATIVE_REGULATION_OF_ALPHA_BETA_T_CELL_ACTIVATION	39	0.300768	0.795159	0.712088	0.747296
GO_KINETOCHORE_ORGANIZATION	20	0.364043	0.793315	0.692149	0.748695
GO_NEGATIVE_REGULATION_OF_COAGULATION	55	0.279062	0.793084	0.681265	0.7474
GO_POSITIVE_REGULATION_OF_MYELOID_LEUKOCYTE_MEDIATED_IMMUNITY	34	0.297875	0.792774	0.702259	0.746256
GO_REGULATION_OF_B_CELL_PROLIFERATION	62	0.316756	0.792031	0.669492	0.745871
GO_INFLAMMATORY_CELL_APOPTOTIC_PROCESS	21	0.313471	0.790367	0.683652	0.74697
GO_CELLULAR_EXTRAVASATION	65	0.301049	0.78969	0.692308	0.746373
GO_AZUROPHIL_GRANULE	150	0.222722	0.789564	0.663774	0.744918
GO_INTERLEUKIN_13_PRODUCTION	21	0.315659	0.789334	0.722458	0.743636
GO_INTEGRIN_BINDING	136	0.276026	0.788404	0.692144	0.743543
GO_ALPHA_BETA_T_CELL_ACTIVATION	145	0.293059	0.788069	0.661734	0.742419
GO_ENDOCYTIC_VESICLE_MEMBRANE	160	0.233642	0.787371	0.677282	0.741955
GO_NEGATIVE_REGULATION_OF_INFLAMMATORY_RESPONSE	188	0.243861	0.786641	0.702407	0.741486
GO_ANTIGEN_PROCESSING_AND_PRESENTATION_OF_PEPTIDE_ANTIGEN	190	0.242436	0.785265	0.6417	0.742084
GO_MICROVILLUS_MEMBRANE	26	0.279678	0.784361	0.763441	0.741984
GO_HETEROTYPIC_CELL_CELL_ADHESION	62	0.283976	0.783522	0.689579	0.741847
GO_FATTY_ACID_DERIVATIVE_BINDING	27	0.248701	0.783172	0.71875	0.740744
GO_POSITIVE_REGULATION_OF_B_CELL_MEDIATED_IMMUNITY	33	0.32335	0.782637	0.711579	0.739999
GO_ER_TO_GOLGI_TRANSPORT_VESICLE_MEMBRANE	59	0.281038	0.78215	0.690619	0.739224
GO_POSITIVE_REGULATION_OF_INNATE_IMMUNE_RESPONSE	208	0.243397	0.779916	0.687104	0.741233
GO_POSITIVE_REGULATION_OF_MUSCLE_CELL_APOPTOTIC_PROCESS	35	0.242829	0.779108	0.742794	0.740931
GO_KERATIN_FILAMENT	94	0.238142	0.779038	0.7713	0.739442
GO_OLIGOSACCHARIDE_BIOSYNTHETIC_PROCESS	17	0.286143	0.777918	0.72591	0.739601
GO_REGULATION_OF_B_CELL_MEDIATED_IMMUNITY	49	0.299275	0.776905	0.704741	0.739708
GO_EPIDERMIS_DEVELOPMENT	468	0.209118	0.776614	0.785877	0.738604
GO_POSITIVE_REGULATION_OF_LEUKOCYTE_CHEMOTAXIS	93	0.276242	0.77514	0.671548	0.739503
GO_LYMPHOCYTE_ACTIVATION_INVOLVED_IN_IMMUNE_RESPONSE	181	0.281686	0.77381	0.697917	0.740019
GO_POSITIVE_REGULATION_OF_RESPONSE_TO_BIOTIC_STIMULUS	245	0.237025	0.773657	0.703781	0.73868
GO_REGULATION_OF_GRANULOCYTE_CHEMOTAXIS	50	0.293806	0.773562	0.701031	0.737238
GO_NEGATIVE_REGULATION_OF_T_CELL_RECEPTOR_SIGNALING_PATHWAY	23	0.315967	0.772675	0.716599	0.737037
GO_OVULATION	21	0.319934	0.772665	0.713376	0.735482
GO_POSITIVE_REGULATION_OF_DEFENSE_RESPONSE_TO_VIRUS_BY_HOST	26	0.32262	0.770622	0.723629	0.737393
GO_NEGATIVE_REGULATION_OF_B_CELL_ACTIVATION	32	0.313829	0.769807	0.686475	0.737175
GO_PLATELET_ALPHA_GRANULE_LUMEN	65	0.250477	0.767551	0.725061	0.739157
GO_POSITIVE_REGULATION_OF_BONE_RESORPTION	19	0.309352	0.766961	0.72956	0.73845
GO_POSITIVE_REGULATION_OF_LEUKOCYTE_APOPTOTIC_PROCESS	29	0.30083	0.766881	0.72949	0.737026
GO_REGULATION_OF_LEUKOCYTE_CHEMOTAXIS	120	0.270319	0.766055	0.682773	0.736783
GO_POSITIVE_REGULATION_OF_T_CELL_CYTOKINE_PRODUCTION	20	0.328227	0.762917	0.714575	0.740214
GO_FC_EPSILON_RECEPTOR_SIGNALING_PATHWAY	168	0.29929	0.762375	0.672878	0.739551
GO_B_CELL_ACTIVATION	307	0.278337	0.762006	0.672764	0.738618
GO_ENTRY_INTO_HOST	143	0.243933	0.761309	0.708245	0.738203
GO_EXTRACELLULAR_MATRIX_STRUCTURAL_CONSTITUENT_CONFERRING_COMPRESSION_RESISTANCE	22	0.299999	0.760611	0.716157	0.737785
GO_REGULATION_OF_TOLL_LIKE_RECEPTOR_4_SIGNALING_PATHWAY	23	0.308813	0.760532	0.745652	0.736381
GO_CYTOKINE_RECEPTOR_ACTIVITY	97	0.28419	0.756598	0.716418	0.741271
GO_RESPONSE_TO_INTERLEUKIN_1	206	0.224612	0.756313	0.701681	0.740195
GO_POSITIVE_REGULATION_OF_FIBROBLAST_PROLIFERATION	50	0.262613	0.755167	0.728034	0.740497
GO_CYTOKINE_PRODUCTION_INVOLVED_IN_IMMUNE_RESPONSE	102	0.273852	0.75375	0.717021	0.741197
GO_POSITIVE_REGULATION_OF_ANTIGEN_RECEPTOR_MEDIATED_SIGNALING_PATHWAY	23	0.335332	0.752319	0.713701	0.741867
GO_FC_RECEPTOR_SIGNALING_PATHWAY	239	0.27736	0.750981	0.693252	0.742569
GO_FATTY_ACID_BINDING	38	0.228672	0.748937	0.838542	0.744336
GO_SEROTONIN_RECEPTOR_SIGNALING_PATHWAY	39	0.247457	0.74525	0.880899	0.748601
GO_ACTIVATION_OF_JANUS_KINASE_ACTIVITY	15	0.323762	0.745058	0.762419	0.747361
GO_ALPHA_BETA_T_CELL_DIFFERENTIATION	106	0.279577	0.744835	0.694561	0.74612
GO_NEGATIVE_REGULATION_OF_DEFENSE_RESPONSE	258	0.226222	0.744753	0.738095	0.744726
GO_CONDENSED_NUCLEAR_CHROMOSOME_KINETOCHORE	17	0.340992	0.744667	0.759916	0.743359
GO_MHC_CLASS_I_PROTEIN_BINDING	19	0.344577	0.744475	0.74739	0.742175
GO_REGULATION_OF_CELLULAR_EXTRAVASATION	32	0.300863	0.743101	0.738337	0.742762
GO_LAMELLAR_BODY	17	0.283058	0.740927	0.793814	0.744621
GO_B_CELL_APOPTOTIC_PROCESS	26	0.284643	0.740878	0.734737	0.743218
GO_INNATE_IMMUNE_RESPONSE_ACTIVATING_SIGNAL_TRANSDUCTION	116	0.211853	0.739749	0.749451	0.743523
GO_HEPATOCYTE_GROWTH_FACTOR_RECEPTOR_SIGNALING_PATHWAY	16	0.295201	0.739447	0.747984	0.742444
GO_NEGATIVE_REGULATION_OF_BONE_MINERALIZATION	18	0.262989	0.737525	0.832936	0.743972
GO_REGULATION_OF_MONOCYTE_DIFFERENTIATION	22	0.281139	0.737367	0.727273	0.74273
GO_NUCLEOTIDE_RECEPTOR_ACTIVITY	21	0.322716	0.736604	0.747748	0.742449
GO_TOLL_LIKE_RECEPTOR_4_SIGNALING_PATHWAY	39	0.289218	0.736028	0.755411	0.741891
GO_DESMOSOME	25	0.28963	0.734818	0.764967	0.742374
GO_PROTEIN_OXIDATION	15	0.288239	0.734214	0.777778	0.741834
GO_PLASMA_MEMBRANE_SIGNALING_RECEPTOR_COMPLEX	291	0.267044	0.733771	0.737069	0.741063
GO_POSITIVE_REGULATION_OF_MITOCHONDRIAL_OUTER_MEMBRANE_PERMEABILIZATION_INVOLVED_IN_APOPTOTIC_SIGNALING_PATHWAY	34	0.234203	0.733719	0.758197	0.739695
GO_LEUKOCYTE_ADHESION_TO_VASCULAR_ENDOTHELIAL_CELL	53	0.281982	0.733631	0.753086	0.738374
GO_POSITIVE_REGULATION_OF_PRODUCTION_OF_MOLECULAR_MEDIATOR_OF_IMMUNE_RESPONSE	93	0.266965	0.731641	0.741525	0.739825
GO_PHAGOLYSOSOME_ASSEMBLY	15	0.290808	0.731302	0.74739	0.73887
GO_NEGATIVE_REGULATION_OF_CHONDROCYTE_DIFFERENTIATION	20	0.295013	0.730756	0.786177	0.738198
GO_NEGATIVE_REGULATION_OF_IMMUNE_EFFECTOR_PROCESS	121	0.244423	0.730264	0.730193	0.737525
GO_REGULATION_OF_DEFENSE_RESPONSE_TO_VIRUS_BY_HOST	37	0.287242	0.730206	0.733471	0.736166
GO_B_CELL_PROLIFERATION	97	0.268983	0.727178	0.718367	0.739191
GO_NEGATIVE_REGULATION_OF_PROTEIN_MATURATION	32	0.23662	0.725557	0.815789	0.740193
GO_LEUKOCYTE_TETHERING_OR_ROLLING	29	0.302626	0.722742	0.745763	0.742919
GO_POSITIVE_REGULATION_OF_MYELOID_LEUKOCYTE_CYTOKINE_PRODUCTION_INVOLVED_IN_IMMUNE_RESPONSE	19	0.292701	0.720829	0.756539	0.744375
GO_DOPAMINE_RECEPTOR_BINDING	17	0.276328	0.720791	0.779193	0.743001
GO_DETECTION_OF_STIMULUS_INVOLVED_IN_SENSORY_PERCEPTION_OF_PAIN	24	0.258011	0.718248	0.838942	0.745354
GO_MEMBRANE_RAFT_ORGANIZATION	25	0.250709	0.711332	0.815126	0.754243
GO_REGULATION_OF_INNATE_IMMUNE_RESPONSE	300	0.222959	0.710686	0.735849	0.75376
GO_REGULATION_OF_MACROPHAGE_MIGRATION	42	0.272851	0.70907	0.742857	0.754737
GO_CYSTEINE_TYPE_ENDOPEPTIDASE_INHIBITOR_ACTIVITY_INVOLVED_IN_APOPTOTIC_PROCESS	25	0.233768	0.706881	0.843972	0.756545
GO_NEGATIVE_REGULATION_OF_ANTIGEN_RECEPTOR_MEDIATED_SIGNALING_PATHWAY	31	0.286382	0.706762	0.769539	0.755281
GO_CD8_POSITIVE_ALPHA_BETA_T_CELL_DIFFERENTIATION	15	0.313773	0.706459	0.790043	0.754305
GO_REGULATION_OF_ANTIGEN_RECEPTOR_MEDIATED_SIGNALING_PATHWAY	67	0.27559	0.705859	0.727642	0.753743
GO_REGULATION_OF_T_CELL_CHEMOTAXIS	17	0.325116	0.705769	0.771543	0.752452
GO_ANTIGEN_PROCESSING_AND_PRESENTATION_OF_EXOGENOUS_PEPTIDE_ANTIGEN_VIA_MHC_CLASS_I	80	0.236948	0.705464	0.712526	0.751476
GO_REGULATION_OF_RECEPTOR_SIGNALING_PATHWAY_VIA_STAT	151	0.216884	0.705384	0.848018	0.750169
GO_REGULATION_OF_CIRCADIAN_SLEEP_WAKE_CYCLE_SLEEP	18	0.26112	0.701776	0.892473	0.754136
GO_PEPTIDASE_ACTIVATOR_ACTIVITY	37	0.255134	0.701369	0.78252	0.75326
GO_LYMPHOCYTE_APOPTOTIC_PROCESS	73	0.235604	0.697336	0.788793	0.757718
GO_REGULATION_OF_PRODUCTION_OF_MOLECULAR_MEDIATOR_OF_IMMUNE_RESPONSE	136	0.243576	0.694894	0.781053	0.759835
GO_NUCLEOSIDE_SALVAGE	15	0.267725	0.694855	0.849462	0.758486
GO_MOVEMENT_IN_HOST_ENVIRONMENT	165	0.215186	0.690212	0.772152	0.763754
GO_REGULATION_OF_CELL_ADHESION_MEDIATED_BY_INTEGRIN	47	0.251167	0.683577	0.771008	0.771845
GO_PHOSPHOLIPASE_A2_ACTIVITY_CONSUMING_1_2_DIPALMITOYLPHOSPHATIDYLCHOLINE	20	0.239627	0.682872	0.897756	0.771385
GO_FRIZZLED_BINDING	38	0.235567	0.676046	0.906874	0.779584
GO_FICOLIN_1_RICH_GRANULE	124	0.207693	0.674426	0.769231	0.780413
GO_REGULATION_OF_EXTRACELLULAR_MATRIX_DISASSEMBLY	15	0.287032	0.67399	0.830928	0.779709
GO_POSITIVE_REGULATION_OF_IMMUNOGLOBULIN_PRODUCTION	39	0.255275	0.673364	0.825532	0.779273
GO_INTEGRIN_ACTIVATION	24	0.290306	0.666875	0.797495	0.787035
GO_PHOSPHATIDYLSERINE_ACYL_CHAIN_REMODELING	20	0.253159	0.664996	0.909292	0.788307
GO_G_PROTEIN_COUPLED_CHEMOATTRACTANT_RECEPTOR_ACTIVITY	26	0.298146	0.660363	0.811839	0.793519
GO_T_CELL_RECEPTOR_SIGNALING_PATHWAY	200	0.23103	0.659899	0.776639	0.79265
GO_NEURON_CELL_CELL_ADHESION	17	0.274933	0.659781	0.859485	0.791371
GO_MACROPHAGE_CYTOKINE_PRODUCTION	16	0.287004	0.64914	0.836401	0.804205
GO_ESTABLISHMENT_OF_PLANAR_POLARITY_INVOLVED_IN_NEURAL_TUBE_CLOSURE	15	0.281641	0.647193	0.826962	0.805346
GO_TOLL_LIKE_RECEPTOR_3_SIGNALING_PATHWAY	20	0.285243	0.647066	0.798828	0.804031
GO_GAMMA_DELTA_T_CELL_ACTIVATION	18	0.292606	0.646692	0.827083	0.803049
GO_LIPASE_INHIBITOR_ACTIVITY	18	0.230517	0.637986	0.924205	0.813339
GO_POSITIVE_REGULATION_OF_TUMOR_NECROSIS_FACTOR_SECRETION	26	0.238538	0.626814	0.905063	0.826399
GO_CIRCADIAN_SLEEP_WAKE_CYCLE_SLEEP	22	0.224691	0.617444	0.959677	0.836713
GO_MAMMARY_GLAND_EPITHELIAL_CELL_PROLIFERATION	28	0.224683	0.597025	0.861507	0.859969
GO_MUSCLE_FILAMENT_SLIDING	39	0.26686	0.592027	0.888563	0.864183
GO_NEGATIVE_REGULATION_OF_CYTOKINE_PRODUCTION_INVOLVED_IN_INFLAMMATORY_RESPONSE	33	0.214153	0.590453	0.939959	0.86433
GO_REGULATION_OF_DEFENSE_RESPONSE_TO_VIRUS_BY_VIRUS	29	0.221437	0.586446	0.853659	0.867513
GO_NEGATIVE_REGULATION_OF_VASCULAR_ENDOTHELIAL_GROWTH_FACTOR_PRODUCTION	30	0.194602	0.565627	0.970248	0.888458
GO_POSITIVE_REGULATION_OF_MUSCLE_ADAPTATION	15	0.221073	0.563229	0.953202	0.889288
C2 KEGG: 154 terms
KEGG_GLYCINE_SERINE_AND_THREONINE_METABOLISM	31	0.687535	1.82591	0	0.309609
KEGG_PROXIMAL_TUBULE_BICARBONATE_RECLAMATION	23	0.612309	1.78294	0.00340136	0.251206
KEGG_ADIPOCYTOKINE_SIGNALING_PATHWAY	67	0.552445	1.78007	0.00722022	0.171123
KEGG_PYRUVATE_METABOLISM	40	0.549935	1.74768	0.0126126	0.191666
KEGG_BETA_ALANINE_METABOLISM	22	0.639544	1.70417	0.00177936	0.247674
KEGG_PROPANOATE_METABOLISM	32	0.667913	1.68866	0.0187266	0.244697
KEGG_TYPE_II_DIABETES_MELLITUS	47	0.56366	1.67892	0.0034965	0.231514
KEGG_REGULATION_OF_AUTOPHAGY	34	0.474257	1.67783	0.0203046	0.203949
KEGG_VASCULAR_SMOOTH_MUSCLE_CONTRACTION	112	0.519207	1.66711	0.00738007	0.202095
KEGG_BUTANOATE_METABOLISM	34	0.590988	1.63564	0.0192982	0.242401
KEGG_SNARE_INTERACTIONS_IN_VESICULAR_TRANSPORT	38	0.524762	1.6329	0.0362903	0.224964
KEGG_INSULIN_SIGNALING_PATHWAY	137	0.471426	1.62027	0.0382514	0.229472
KEGG_BASAL_TRANSCRIPTION_FACTORS	35	0.565883	1.61493	0.0281955	0.221356
KEGG_FATTY_ACID_METABOLISM	42	0.528361	1.60829	0.0353357	0.217515
KEGG_N_GLYCAN_BIOSYNTHESIS	46	0.571616	1.60693	0.023622	0.205118
KEGG_PPAR_SIGNALING_PATHWAY	69	0.487809	1.60363	0.0218487	0.197802
KEGG_GLYCEROLIPID_METABOLISM	43	0.522395	1.58021	0.0111317	0.22885
KEGG_NITROGEN_METABOLISM	23	0.588794	1.56904	0.00171821	0.238559
KEGG_PURINE_METABOLISM	154	0.445798	1.55796	0.0379507	0.247771
KEGG_LYSINE_DEGRADATION	39	0.578887	1.55412	0.0575816	0.242796
KEGG_VIBRIO_CHOLERAE_INFECTION	53	0.44661	1.55402	0.0247788	0.231279
KEGG_GLYCOSYLPHOSPHATIDYLINOSITOL_GPI_ANCHOR_BIOSYNTHESIS	25	0.633675	1.55223	0.028	0.223564
KEGG_INOSITOL_PHOSPHATE_METABOLISM	54	0.533645	1.54719	0.0529412	0.222079
KEGG_SELENOAMINO_ACID_METABOLISM	24	0.557803	1.54676	0.0393258	0.213406
KEGG_RNA_DEGRADATION	56	0.512054	1.54631	0.0540541	0.205459
KEGG_HISTIDINE_METABOLISM	28	0.518232	1.54553	0.0273723	0.198456
KEGG_PEROXISOME	78	0.477299	1.5413	0.0657895	0.197702
KEGG_ABC_TRANSPORTERS	44	0.547439	1.53009	0.036036	0.206889
KEGG_PHOSPHATIDYLINOSITOL_SIGNALING_SYSTEM	76	0.504168	1.51713	0.0603113	0.220567
KEGG_VALINE_LEUCINE_AND_ISOLEUCINE_DEGRADATION	43	0.580358	1.51551	0.0867052	0.216156
KEGG_HUNTINGTONS_DISEASE	167	0.356773	1.50953	0.0983302	0.217708
KEGG_ARGININE_AND_PROLINE_METABOLISM	53	0.462761	1.50601	0.0707965	0.216157
KEGG_CALCIUM_SIGNALING_PATHWAY	177	0.473218	1.50016	0.0351494	0.218589
KEGG_NICOTINATE_AND_NICOTINAMIDE_METABOLISM	24	0.531326	1.49981	0.0541045	0.212774
KEGG_GNRH_SIGNALING_PATHWAY	101	0.443089	1.49051	0.0608856	0.219918
KEGG_NEUROTROPHIN_SIGNALING_PATHWAY	125	0.452793	1.48986	0.0923695	0.214648
KEGG_MTOR_SIGNALING_PATHWAY	51	0.489495	1.48452	0.0776515	0.216667
KEGG_MATURITY_ONSET_DIABETES_OF_THE_YOUNG	25	0.578014	1.48435	0.0460624	0.211325
KEGG_BASAL_CELL_CARCINOMA	55	0.527434	1.47246	0.0575139	0.221537
KEGG_TIGHT_JUNCTION	129	0.427367	1.47219	0.0862676	0.216497
KEGG_FRUCTOSE_AND_MANNOSE_METABOLISM	33	0.477831	1.46103	0.0895795	0.227009
KEGG_EPITHELIAL_CELL_SIGNALING_IN_HELICOBACTER_PYLORI_INFECTION	68	0.452978	1.45524	0.0873016	0.230426
KEGG_WNT_SIGNALING_PATHWAY	150	0.436011	1.44279	0.106464	0.242604
KEGG_TRYPTOPHAN_METABOLISM	39	0.472099	1.44162	0.0860215	0.238783
KEGG_PANTOTHENATE_AND_COA_BIOSYNTHESIS	16	0.534754	1.43971	0.0924214	0.235985
KEGG_THYROID_CANCER	29	0.471718	1.43514	0.113208	0.237432
KEGG_UBIQUITIN_MEDIATED_PROTEOLYSIS	130	0.470486	1.42869	0.143141	0.241629
KEGG_ERBB_SIGNALING_PATHWAY	86	0.451316	1.42695	0.12426	0.238612
KEGG_VASOPRESSIN_REGULATED_WATER_REABSORPTION	44	0.431018	1.42353	0.117978	0.237785
KEGG_GAP_JUNCTION	88	0.444155	1.42031	0.104587	0.238227
KEGG_ALZHEIMERS_DISEASE	152	0.342504	1.41401	0.121597	0.241725
KEGG_RIG_I_LIKE_RECEPTOR_SIGNALING_PATHWAY	69	0.418621	1.41006	0.115813	0.24178
KEGG_TERPENOID_BACKBONE_BIOSYNTHESIS	15	0.553396	1.4069	0.121377	0.243059
KEGG_OTHER_GLYCAN_DEGRADATION	16	0.506756	1.40169	0.111753	0.245395
KEGG_SPHINGOLIPID_METABOLISM	36	0.455757	1.40105	0.12939	0.241633
KEGG_ENDOMETRIAL_CANCER	52	0.481128	1.39969	0.14664	0.23916
KEGG_ALDOSTERONE_REGULATED_SODIUM_REABSORPTION	42	0.46739	1.39802	0.0876565	0.237205
KEGG_GLYCOSAMINOGLYCAN_BIOSYNTHESIS_KERATAN_SULFATE	15	0.558405	1.3923	0.134387	0.24041
KEGG_RENAL_CELL_CARCINOMA	66	0.463265	1.39213	0.163636	0.236484
KEGG_LONG_TERM_POTENTIATION	70	0.42143	1.39121	0.112546	0.233463
KEGG_PRIMARY_BILE_ACID_BIOSYNTHESIS	16	0.541724	1.39025	0.0951493	0.230778
KEGG_TASTE_TRANSDUCTION	51	0.453071	1.38638	0.0648649	0.232559
KEGG_PROTEIN_EXPORT	23	0.52557	1.38607	0.11306	0.229238
KEGG_DILATED_CARDIOMYOPATHY	90	0.460365	1.38435	0.110526	0.227735
KEGG_MELANOGENESIS	101	0.423686	1.38065	0.106145	0.228918
KEGG_GLYCEROPHOSPHOLIPID_METABOLISM	72	0.41483	1.37756	0.106618	0.228786
KEGG_ONE_CARBON_POOL_BY_FOLATE	17	0.529783	1.37389	0.139847	0.230112
KEGG_NOTCH_SIGNALING_PATHWAY	47	0.453849	1.36364	0.169043	0.240001
KEGG_COLORECTAL_CANCER	62	0.457563	1.36297	0.166329	0.237424
KEGG_O_GLYCAN_BIOSYNTHESIS	29	0.503155	1.35688	0.143678	0.240655
KEGG_PROGESTERONE_MEDIATED_OOCYTE_MATURATION	85	0.428738	1.34979	0.160156	0.245753
KEGG_OOCYTE_MEIOSIS	111	0.403104	1.34863	0.173507	0.243776
KEGG_ARRHYTHMOGENIC_RIGHT_VENTRICULAR_CARDIOMYOPATHY_ARVC	74	0.447973	1.34305	0.147482	0.247003
KEGG_SPLICEOSOME	126	0.444309	1.34123	0.196687	0.245432
KEGG_HEDGEHOG_SIGNALING_PATHWAY	56	0.468587	1.33706	0.145985	0.246428
KEGG_MAPK_SIGNALING_PATHWAY	266	0.387168	1.32546	0.173004	0.257052
KEGG_NUCLEOTIDE_EXCISION_REPAIR	44	0.464496	1.32157	0.221328	0.258167
KEGG_CITRATE_CYCLE_TCA_CYCLE	31	0.500174	1.31945	0.209615	0.257325
KEGG_STEROID_BIOSYNTHESIS	17	0.487789	1.31281	0.175337	0.261539
KEGG_ENDOCYTOSIS	179	0.398058	1.31029	0.210101	0.261023
KEGG_GLUTATHIONE_METABOLISM	49	0.38189	1.30923	0.167236	0.258983
KEGG_PROSTATE_CANCER	89	0.415518	1.29996	0.21627	0.267159
KEGG_GLYCOSAMINOGLYCAN_BIOSYNTHESIS_CHONDROITIN_SULFATE	22	0.503482	1.28632	0.223577	0.279221
KEGG_NON_SMALL_CELL_LUNG_CANCER	54	0.419495	1.27866	0.221996	0.285396
KEGG_TYROSINE_METABOLISM	40	0.413211	1.27634	0.167203	0.284902
KEGG_DORSO_VENTRAL_AXIS_FORMATION	24	0.460949	1.27246	0.213178	0.285836
KEGG_TGF_BETA_SIGNALING_PATHWAY	85	0.427626	1.27103	0.225049	0.284141
KEGG_AMYOTROPHIC_LATERAL_SCLEROSIS_ALS	53	0.380455	1.26662	0.197133	0.285458
KEGG_VEGF_SIGNALING_PATHWAY	76	0.378593	1.25816	0.21135	0.292222
KEGG_AMINOACYL_TRNA_BIOSYNTHESIS	22	0.500095	1.25766	0.239464	0.289555
KEGG_AXON_GUIDANCE	128	0.410567	1.2545	0.238835	0.290046
KEGG_RNA_POLYMERASE	29	0.434299	1.24868	0.285164	0.293504
KEGG_BASE_EXCISION_REPAIR	34	0.434368	1.24564	0.303922	0.293458
KEGG_PYRIMIDINE_METABOLISM	98	0.382797	1.23742	0.293651	0.299822
KEGG_GLYCOLYSIS_GLUCONEOGENESIS	62	0.355309	1.23513	0.22	0.299489
KEGG_PENTOSE_PHOSPHATE_PATHWAY	27	0.395729	1.2349	0.232014	0.296554
KEGG_CYSTEINE_AND_METHIONINE_METABOLISM	34	0.392381	1.23293	0.228829	0.295592
KEGG_STEROID_HORMONE_BIOSYNTHESIS	55	0.416799	1.23282	0.195893	0.292638
KEGG_ADHERENS_JUNCTION	68	0.415355	1.22389	0.292089	0.299565
KEGG_PATHWAYS_IN_CANCER	322	0.369395	1.2169	0.277886	0.303932
KEGG_HYPERTROPHIC_CARDIOMYOPATHY_HCM	83	0.408811	1.21436	0.248696	0.304051
KEGG_CARDIAC_MUSCLE_CONTRACTION	78	0.369498	1.2129	0.229535	0.302515
KEGG_OXIDATIVE_PHOSPHORYLATION	115	0.315678	1.21081	0.304348	0.301812
KEGG_PARKINSONS_DISEASE	113	0.287383	1.20693	0.297101	0.302803
KEGG_GLIOMA	65	0.382447	1.19846	0.277014	0.308584
KEGG_PANCREATIC_CANCER	69	0.400601	1.19676	0.315574	0.307459
KEGG_NEUROACTIVE_LIGAND_RECEPTOR_INTERACTION	271	0.37727	1.19314	0.231648	0.308469
KEGG_SMALL_CELL_LUNG_CANCER	84	0.397385	1.18352	0.314629	0.316515
KEGG_FOCAL_ADHESION	197	0.368625	1.17853	0.329457	0.319193
KEGG_GLYCOSAMINOGLYCAN_BIOSYNTHESIS_HEPARAN_SULFATE	26	0.443426	1.17196	0.314442	0.323039
KEGG_LONG_TERM_DEPRESSION	68	0.352839	1.15905	0.280797	0.335017
KEGG_AMINO_SUGAR_AND_NUCLEOTIDE_SUGAR_METABOLISM	43	0.392777	1.15879	0.322981	0.332322
KEGG_PRION_DISEASES	35	0.383912	1.15632	0.290944	0.332698
KEGG_MELANOMA	71	0.361015	1.14177	0.318761	0.345405
KEGG_APOPTOSIS	87	0.380513	1.13929	0.379592	0.345201
KEGG_MISMATCH_REPAIR	23	0.446282	1.13821	0.380658	0.343519
KEGG_GALACTOSE_METABOLISM	26	0.372555	1.13606	0.33463	0.343142
KEGG_CHRONIC_MYELOID_LEUKEMIA	73	0.379029	1.12674	0.4	0.351019
KEGG_ACUTE_MYELOID_LEUKEMIA	57	0.372856	1.12044	0.382231	0.354568
KEGG_ALANINE_ASPARTATE_AND_GLUTAMATE_METABOLISM	30	0.360779	1.11785	0.297064	0.354253
KEGG_GLYOXYLATE_AND_DICARBOXYLATE_METABOLISM	16	0.404021	1.1018	0.359292	0.367834
KEGG_REGULATION_OF_ACTIN_CYTOSKELETON	212	0.327017	1.10153	0.374291	0.365066
KEGG_LYSOSOME	121	0.328866	1.09583	0.412602	0.368237
KEGG_PHENYLALANINE_METABOLISM	17	0.392766	1.07441	0.356473	0.389081
KEGG_RETINOL_METABOLISM	64	0.363896	1.0597	0.406886	0.402973
KEGG_LEUKOCYTE_TRANSENDOTHELIAL_MIGRATION	115	0.339201	1.05868	0.418468	0.400997
KEGG_ASCORBATE_AND_ALDARATE_METABOLISM	25	0.42163	1.04408	0.410915	0.413965
KEGG_DRUG_METABOLISM_CYTOCHROME_P450	71	0.340848	1.02678	0.422222	0.431178
KEGG_CYTOSOLIC_DNA_SENSING_PATHWAY	53	0.315139	1.0262	0.425339	0.428561
KEGG_PORPHYRIN_AND_CHLOROPHYLL_METABOLISM	40	0.328778	1.01816	0.448758	0.434672
KEGG_FC_EPSILON_RI_SIGNALING_PATHWAY	79	0.323524	1.0178	0.459459	0.431702
KEGG_HOMOLOGOUS_RECOMBINATION	26	0.411985	1.0135	0.50101	0.432833
KEGG_GLYCOSPHINGOLIPID_BIOSYNTHESIS_GANGLIO_SERIES	15	0.373907	0.999557	0.481203	0.446082
KEGG_BIOSYNTHESIS_OF_UNSATURATED_FATTY_ACIDS	20	0.361551	0.996316	0.466019	0.446683
KEGG_STARCH_AND_SUCROSE_METABOLISM	52	0.318333	0.993284	0.475155	0.446374
KEGG_T_CELL_RECEPTOR_SIGNALING_PATHWAY	107	0.347372	0.989897	0.532129	0.446909
KEGG_ECM_RECEPTOR_INTERACTION	84	0.369014	0.989823	0.49697	0.443742
KEGG_RENIN_ANGIOTENSIN_SYSTEM	17	0.404469	0.969739	0.520599	0.463323
KEGG_ETHER_LIPID_METABOLISM	30	0.328138	0.959108	0.523452	0.471706
KEGG_GLYCOSPHINGOLIPID_BIOSYNTHESIS_LACTO_AND_NEOLACTO_SERIES	26	0.333889	0.936985	0.532491	0.494947
KEGG_CELL_CYCLE	124	0.313991	0.926101	0.555328	0.503936
KEGG_LINOLEIC_ACID_METABOLISM	29	0.336694	0.920525	0.55095	0.507277
KEGG_B_CELL_RECEPTOR_SIGNALING_PATHWAY	75	0.323786	0.916738	0.602062	0.507685
KEGG_FC_GAMMA_R_MEDIATED_PHAGOCYTOSIS	93	0.287402	0.890197	0.596774	0.53755
KEGG_DRUG_METABOLISM_OTHER_ENZYMES	51	0.28534	0.887077	0.603226	0.537883
KEGG_PROTEASOME	45	0.280739	0.883275	0.598	0.538715
KEGG_JAK_STAT_SIGNALING_PATHWAY	155	0.272781	0.868933	0.604289	0.552813
KEGG_METABOLISM_OF_XENOBIOTICS_BY_CYTOCHROME_P450	69	0.291021	0.864698	0.659711	0.554388
KEGG_TOLL_LIKE_RECEPTOR_SIGNALING_PATHWAY	102	0.27771	0.831281	0.642857	0.591445
KEGG_DNA_REPLICATION	36	0.319026	0.81983	0.665314	0.602686
KEGG_PATHOGENIC_ESCHERICHIA_COLI_INFECTION	56	0.250951	0.817739	0.666019	0.601054
KEGG_OLFACTORY_TRANSDUCTION	387	0.181143	0.807087	0.901639	0.610061
KEGG_GLYCOSAMINOGLYCAN_DEGRADATION	21	0.296357	0.803021	0.707447	0.61133
KEGG_P53_SIGNALING_PATHWAY	66	0.225057	0.651992	0.837398	0.800129
C6 oncogenic signature: 14 terms
HINATA_NFKB_IMMU_INF	15	0.744849	1.49936	0.0810811	0.393488
SINGH_KRAS_DEPENDENCY_SIGNATURE	20	0.695899	1.48596	0.07	0.217535
KRAS.LUNG.BREAST_UP.V1_UP	141	0.378433	1.21126	0.209302	0.64656
RPS14_DN.V1_UP	187	0.393045	1.04521	0.443532	0.889058
KRAS.50_UP.V1_UP	48	0.359723	1.01131	0.448637	0.792979
BMI1_DN.V1_UP	142	0.319048	0.908135	0.551867	0.902441
ALK_DN.V1_UP	136	0.275461	0.905357	0.569682	0.77946
P53_DN.V2_UP	145	0.269927	0.90204	0.578947	0.688713
KRAS.50_UP.V1_DN	47	0.301249	0.888783	0.597796	0.638897
MEL18_DN.V1_UP	138	0.302835	0.852842	0.620123	0.640675
BMI1_DN_MEL18_DN.V1_UP	142	0.296519	0.835297	0.634096	0.613995
RB_P107_DN.V1_UP	127	0.280652	0.82455	0.65	0.581185
ESC_V6.5_UP_EARLY.V1_DN	155	0.25693	0.814672	0.694444	0.550895
SNF5_DN.V1_UP	162	0.26227	0.785143	0.692982	0.554475

## Sheet: Table S8
Table S8. 488 TCGA-THCA clinical characters
Samples	signaturescore	BRAF_status	Extrathyroid_extension	Histological_type	focality	Anatomic_site	Residual	Ajcc_stage	N_stage	T_stage	Gender	Age
TCGA-4C-A93U-01	-1.73574	Mutated	Moderate/Advanced (T4)	Classical/usual	Unifocal	Unilateral	R0	Stage IV	N1	T4	Female	≥55
TCGA-BJ-A0YZ-01	-2.92548	Wild type	None	Classical/usual	Unifocal	Unilateral	R0	Stage II	N0	T2	Male	≥55
TCGA-BJ-A0Z0-01	-2.26221	Wild type	None	Classical/usual	Unifocal	Unilateral	R0	Stage II	N0	T2	Male	≥55
TCGA-BJ-A0Z2-01	-1.56978	Wild type	None	Follicular	Unifocal	Unilateral	NA	Stage IV	N0	T2	Male	≥55
TCGA-BJ-A0Z3-01	-2.41604	Mutated	None	Classical/usual	Multifocal	Unilateral	NA	Stage I	N0	T1	Female	<55
TCGA-BJ-A0Z5-01	-1.58894	Wild type	NA	Classical/usual	NA	Unilateral	NA	Stage III	N1	T3	Male	≥55
TCGA-BJ-A0Z9-01	-1.92653	Mutated	Minimal (T3)	Tall Cell	Multifocal	Bilateral	R1	Stage III	N0	T3	Female	≥55
TCGA-BJ-A0ZA-01	-2.80756	Wild type	None	Classical/usual	Multifocal	Bilateral	R0	Stage II	N0	T2	Female	≥55
TCGA-BJ-A0ZB-01	-1.73579	Mutated	Moderate/Advanced (T4)	Classical/usual	Unifocal	Unilateral	R1	Stage IV	N1	T3	Male	≥55
TCGA-BJ-A0ZC-01	-2.60441	Wild type	None	Classical/usual	NA	Bilateral	R0	Stage I	N0	T1	Male	≥55
TCGA-BJ-A0ZE-01	-1.57569	Wild type	Minimal (T3)	Classical/usual	Unifocal	Unilateral	R1	Stage III	N0	T3	Female	≥55
TCGA-BJ-A0ZG-01	-3.39589	Wild type	None	Follicular	NA	Bilateral	NA	Stage I	N0	T1	Male	≥55
TCGA-BJ-A0ZH-01	-1.70944	Mutated	None	Tall Cell	NA	Bilateral	NA	Stage IV	N1	T2	Female	<55
TCGA-BJ-A0ZJ-01	-2.63937	Wild type	None	Classical/usual	NA	Bilateral	R0	Stage I	N1	T2	Male	<55
TCGA-BJ-A18Y-01	-2.81768	Wild type	None	Classical/usual	Multifocal	Bilateral	R0	Stage I	N0	T1	Male	<55
TCGA-BJ-A18Z-01	-1.84358	Mutated	Minimal (T3)	Classical/usual	Multifocal	Bilateral	R1	Stage IV	N1	T3	Male	≥55
TCGA-BJ-A190-01	-2.93934	Wild type	None	Classical/usual	Multifocal	Bilateral	R0	Stage II	N0	T2	Male	≥55
TCGA-BJ-A192-01	-2.79885	Wild type	Minimal (T3)	Classical/usual	Unifocal	Unilateral	NA	Stage III	NA	T3	Female	<55
TCGA-BJ-A28R-01	-2.07998	Mutated	NA	Classical/usual	Unifocal	Unilateral	NA	Stage I	N0	T1	Female	<55
TCGA-BJ-A28S-01	-2.21373	Wild type	NA	Classical/usual	Multifocal	Unilateral	NA	Stage II	N0	T2	Male	≥55
TCGA-BJ-A28T-01	-2.42841	Wild type	NA	Classical/usual	Multifocal	Bilateral	NA	Stage I	N1	T1	Female	<55
TCGA-BJ-A28V-01	-2.87619	Wild type	NA	Classical/usual	Multifocal	Bilateral	NA	Stage III	N0	T3	Female	≥55
TCGA-BJ-A28W-01	-2.00165	Wild type	NA	Classical/usual	Multifocal	Bilateral	NA	Stage I	N0	T2	Female	<55
TCGA-BJ-A28X-01	-1.93884	Mutated	Minimal (T3)	Tall Cell	Multifocal	Unilateral	R0	Stage I	N1	T3	Female	<55
TCGA-BJ-A28Z-01	-1.83304	Wild type	Minimal (T3)	Classical/usual	Multifocal	Unilateral	NA	Stage III	N1	T3	Female	<55
TCGA-BJ-A290-01	-1.43872	Mutated	Minimal (T3)	Tall Cell	Unifocal	Unilateral	NA	Stage III	N1	T3	Male	≥55
TCGA-BJ-A291-01	-2.65383	Wild type	NA	Classical/usual	Multifocal	Unilateral	NA	Stage I	N0	T1	Female	≥55
TCGA-BJ-A2N7-01	-2.63318	Wild type	Minimal (T3)	Classical/usual	Multifocal	Bilateral	R0	Stage I	N0	T3	Female	<55
TCGA-BJ-A2N8-01	-1.93716	Wild type	NA	Classical/usual	Multifocal	Unilateral	NA	Stage I	N0	T1	Female	<55
TCGA-BJ-A2N9-01	-1.84586	Wild type	None	Classical/usual	Unifocal	Unilateral	R1	Stage I	N0	T2	Female	<55
TCGA-BJ-A2NA-01	-2.01419	Mutated	Minimal (T3)	Classical/usual	Multifocal	Bilateral	R1	Stage III	N0	T3	Male	≥55
TCGA-BJ-A2P4-01	-2.19414	Wild type	NA	Classical/usual	Unifocal	Unilateral	R0	Stage I	N0	T2	Female	<55
TCGA-BJ-A3EZ-01	-1.2991	Mutated	Minimal (T3)	Classical/usual	Multifocal	Unilateral	R1	Stage IV	N1	T3	Male	<55
TCGA-BJ-A3F0-01	-2.73185	Wild type	None	Classical/usual	Unifocal	Unilateral	R0	Stage I	N0	T1	Female	≥55
TCGA-BJ-A3PR-01	-1.84304	Wild type	None	Classical/usual	Unifocal	Unilateral	R0	Stage I	N0	T1	Female	≥55
TCGA-BJ-A3PT-01	-2.55342	Wild type	NA	Classical/usual	Multifocal	Bilateral	NA	Stage III	N0	T3	Female	<55
TCGA-BJ-A3PU-01	-0.917828	Mutated	Minimal (T3)	Classical/usual	Unifocal	Unilateral	R0	Stage III	N1	T3	Male	<55
TCGA-BJ-A45C-01	-3.35368	Wild type	Minimal (T3)	Classical/usual	Multifocal	Unilateral	NA	Stage III	N0	T3	Male	≥55
TCGA-BJ-A45D-01	-2.52498	Wild type	None	Follicular	Unifocal	Isthmus	NA	Stage I	N0	T2	Male	<55
TCGA-BJ-A45E-01	-1.18287	Wild type	NA	Classical/usual	Unifocal	Unilateral	NA	Stage I	N0	T1	Female	<55
TCGA-BJ-A45F-01	-2.16309	Wild type	NA	Classical/usual	Unifocal	Unilateral	NA	Stage I	N0	T1	Female	≥55
TCGA-BJ-A45G-01	-2.9925	Wild type	None	Follicular	Multifocal	Unilateral	NA	Stage III	N1	T2	Female	<55
TCGA-BJ-A45H-01	-2.83862	Mutated	Minimal (T3)	Classical/usual	Multifocal	Bilateral	NA	Stage III	N0	T3	Male	<55
TCGA-BJ-A45I-01	-1.62981	Mutated	Minimal (T3)	Tall Cell	Multifocal	Bilateral	R2	Stage III	N0	T3	Female	<55
TCGA-BJ-A45J-01	-2.13623	Mutated	NA	Tall Cell	NA	Unilateral	NA	Stage I	N1	T1	Female	<55
TCGA-BJ-A45K-01	-3.17695	Wild type	None	Classical/usual	NA	Unilateral	NA	Stage I	N0	T2	Male	<55
TCGA-BJ-A4O8-01	-1.72363	Mutated	None	Classical/usual	Multifocal	NA	R0	Stage III	N1	T3	Male	<55
TCGA-BJ-A4O9-01	-1.64537	Mutated	None	Follicular	Unifocal	Unilateral	NA	Stage II	N0	T2	Female	<55
TCGA-CE-A13K-01	-2.52197	Wild type	Minimal (T3)	Classical/usual	Unifocal	Unilateral	R0	Stage I	N1	T3	Female	<55
TCGA-CE-A27D-01	-2.47361	Wild type	None	Classical/usual	NA	NA	R0	Stage I	N1	T2	Female	<55
TCGA-CE-A3MD-01	-2.48659	Wild type	None	Classical/usual	Unifocal	Unilateral	R0	Stage I	N1	T2	Male	<55
TCGA-CE-A3ME-01	-1.89959	Mutated	None	Classical/usual	Unifocal	Unilateral	R0	Stage II	N0	T2	Female	<55
TCGA-CE-A481-01	-2.36667	Wild type	None	Classical/usual	Unifocal	Unilateral	R0	Stage I	N0	T1	Female	<55
TCGA-CE-A482-01	-1.99463	Wild type	None	Classical/usual	Unifocal	Unilateral	R0	Stage I	N1	T1	Female	<55
TCGA-CE-A483-01	-2.19459	Mutated	None	Classical/usual	Unifocal	Unilateral	R0	Stage I	N1	T2	Female	<55
TCGA-CE-A484-01	-2.31433	Wild type	None	Classical/usual	Unifocal	Unilateral	R0	Stage I	N1	T2	Female	<55
TCGA-CE-A485-01	-2.46741	Wild type	None	Classical/usual	Multifocal	Bilateral	R0	Stage I	N1	T2	Male	<55
TCGA-DE-A0XZ-01	-2.08657	Mutated	None	Classical/usual	Multifocal	Unilateral	R0	Stage III	N1	T1	Female	≥55
TCGA-DE-A0Y2-01	-2.43485	Wild type	None	Classical/usual	Multifocal	Unilateral	R0	Stage I	N1	T2	Female	<55
TCGA-DE-A2OL-01	-2.75577	Wild type	None	Follicular	Unifocal	Unilateral	R0	Stage I	NA	T2	Female	<55
TCGA-DE-A3KN-01	-2.80283	Wild type	Minimal (T3)	Classical/usual	Unifocal	Unilateral	R0	Stage IV	N1	T3	Female	<55
TCGA-DE-A4M8-01	-2.39007	Wild type	None	Classical/usual	Multifocal	Bilateral	R0	Stage III	N1	T2	Female	≥55
TCGA-DE-A4M9-01	-3.01501	Wild type	None	Classical/usual	Multifocal	Unilateral	R1	Stage I	NA	T2	Male	<55
TCGA-DE-A4MA-01	-1.24296	Mutated	Minimal (T3)	Classical/usual	Unifocal	Unilateral	R0	Stage III	N1	T3	Female	<55
TCGA-DE-A4MB-01	-1.04072	Mutated	Minimal (T3)	Classical/usual	Multifocal	Unilateral	R1	Stage IV	N1	T3	Female	≥55
TCGA-DE-A4MC-01	-1.23681	Mutated	Minimal (T3)	Classical/usual	Unifocal	Unilateral	R0	Stage I	N1	T3	Female	<55
TCGA-DE-A4MD-01	-1.20888	Mutated	None	Classical/usual	Unifocal	Unilateral	R0	Stage IV	N1	T3	Male	≥55
TCGA-DE-A69J-01	-1.46813	Mutated	None	Classical/usual	Multifocal	Unilateral	R0	Stage I	NA	T2	Female	<55
TCGA-DE-A69K-01	-2.17539	Wild type	Minimal (T3)	Classical/usual	Multifocal	Unilateral	R1	Stage III	N0	T3	Female	≥55
TCGA-DE-A7U5-01	-1.05926	Mutated	NA	Classical/usual	Unifocal	Unilateral	R1	Stage I	N0	T2	Female	<55
TCGA-DJ-A13L-01	-1.67292	Mutated	None	Tall Cell	Multifocal	Unilateral	R0	Stage I	N0	T1	Male	≥55
TCGA-DJ-A13M-01	-2.46662	Wild type	None	Follicular	Multifocal	Unilateral	R0	Stage I	N0	T1	Female	<55
TCGA-DJ-A13O-01	-2.56928	Mutated	None	Classical/usual	Unifocal	Unilateral	R0	Stage I	N0	T1	Male	≥55
TCGA-DJ-A13P-01	-2.38352	Mutated	Minimal (T3)	Classical/usual	Multifocal	Unilateral	R0	Stage II	N0	T2	Female	<55
TCGA-DJ-A13R-01	-1.42831	Wild type	None	Follicular	Multifocal	Unilateral	R0	Stage III	N0	T3	Male	<55
TCGA-DJ-A13S-01	-1.76875	Wild type	None	Follicular	Unifocal	Unilateral	R0	Stage I	N0	T1	Female	<55
TCGA-DJ-A13T-01	-2.25688	Mutated	None	Classical/usual	Multifocal	Unilateral	R0	Stage I	N0	T2	Female	<55
TCGA-DJ-A13U-01	-2.20867	Mutated	Minimal (T3)	Classical/usual	Unifocal	Unilateral	R0	Stage III	N0	T3	Male	≥55
TCGA-DJ-A13V-01	-2.18882	Mutated	Minimal (T3)	Classical/usual	Multifocal	Unilateral	R0	Stage I	N1	T3	Female	<55
TCGA-DJ-A13W-01	-1.87822	Wild type	None	Follicular	Multifocal	Unilateral	R0	Stage I	N0	T1	Female	<55
TCGA-DJ-A13X-01	-2.95139	Mutated	None	Follicular	Unifocal	Unilateral	R0	Stage III	N0	T3	Female	<55
TCGA-DJ-A1QD-01	-2.6883	Mutated	None	Classical/usual	Unifocal	Unilateral	R0	Stage I	N1	T2	Female	<55
TCGA-DJ-A1QE-01	-1.62482	Mutated	Minimal (T3)	Classical/usual	Unifocal	Unilateral	R0	Stage III	N0	T3	Female	≥55
TCGA-DJ-A1QF-01	-2.73099	Mutated	None	Classical/usual	Multifocal	Unilateral	R0	Stage II	N0	T2	Female	≥55
TCGA-DJ-A1QG-01	-1.83342	Wild type	None	Follicular	Multifocal	Bilateral	R0	Stage I	N0	T1	Male	≥55
TCGA-DJ-A1QH-01	-1.94451	Mutated	Minimal (T3)	Tall Cell	Unifocal	Bilateral	R1	Stage III	N1	T3	Female	≥55
TCGA-DJ-A1QI-01	-2.12872	Mutated	None	Classical/usual	Multifocal	Unilateral	R0	Stage II	N0	T2	Female	≥55
TCGA-DJ-A1QL-01	-2.44652	Wild type	None	Follicular	Unifocal	Unilateral	R0	Stage II	N0	T2	Male	≥55
TCGA-DJ-A1QM-01	-2.85418	Mutated	None	Follicular	Multifocal	Bilateral	R0	Stage I	N0	T1	Male	<55
TCGA-DJ-A1QN-01	-1.96036	Mutated	None	Classical/usual	Multifocal	Bilateral	R0	Stage I	N0	T1	Female	<55
TCGA-DJ-A1QO-01	-1.42212	Mutated	Minimal (T3)	Tall Cell	Multifocal	Bilateral	R0	Stage III	N0	T3	Male	≥55
TCGA-DJ-A1QQ-01	-2.35639	Mutated	Minimal (T3)	Classical/usual	Multifocal	Bilateral	R0	Stage I	N0	T3	Male	<55
TCGA-DJ-A2PN-01	-2.50856	Mutated	None	Classical/usual	Unifocal	Unilateral	R0	Stage I	N0	T1	Female	≥55
TCGA-DJ-A2PO-01	-1.87967	Wild type	None	Classical/usual	Multifocal	Bilateral	R0	Stage I	N0	T1	Male	<55
TCGA-DJ-A2PP-01	-2.53784	Wild type	None	Follicular	Multifocal	Bilateral	R0	Stage II	N0	T2	Male	<55
TCGA-DJ-A2PQ-01	-2.29152	Mutated	None	Classical/usual	Unifocal	Unilateral	R0	Stage I	N1	T2	Male	<55
TCGA-DJ-A2PR-01	-2.30658	Mutated	Minimal (T3)	Classical/usual	Multifocal	Bilateral	R0	Stage I	N1	T3	Male	<55
TCGA-DJ-A2PS-01	-2.77975	Mutated	Minimal (T3)	Classical/usual	Multifocal	Bilateral	R0	Stage I	N1	T3	Female	<55
TCGA-DJ-A2PT-01	-1.44222	Mutated	Minimal (T3)	Tall Cell	Unifocal	Unilateral	R0	Stage III	N0	T3	Female	≥55
TCGA-DJ-A2PU-01	-2.69895	Mutated	None	Classical/usual	Multifocal	Bilateral	R0	Stage II	N0	T2	Female	<55
TCGA-DJ-A2PV-01	-3.03471	Mutated	None	Classical/usual	Multifocal	Bilateral	R0	Stage II	N0	T2	Female	<55
TCGA-DJ-A2PW-01	-2.36768	Mutated	None	Classical/usual	Multifocal	Bilateral	R0	Stage III	N1	T3	Male	≥55
TCGA-DJ-A2PX-01	-2.86918	Wild type	None	Follicular	Unifocal	Unilateral	R0	Stage I	N0	T1	Female	≥55
TCGA-DJ-A2PY-01	-1.60673	Mutated	Minimal (T3)	Tall Cell	Multifocal	Bilateral	R0	Stage III	N1	T3	Female	<55
TCGA-DJ-A2PZ-01	-1.91024	Mutated	Minimal (T3)	Classical/usual	Unifocal	Unilateral	R0	Stage III	N0	T3	Male	≥55
TCGA-DJ-A2Q0-01	-1.72813	Wild type	None	Classical/usual	Unifocal	Unilateral	R0	Stage II	N0	T2	Female	≥55
TCGA-DJ-A2Q1-01	-1.63427	Wild type	None	Classical/usual	Multifocal	Bilateral	R0	Stage I	N1	T1	Female	<55
TCGA-DJ-A2Q2-01	-2.92088	Wild type	None	Follicular	Unifocal	Unilateral	R0	Stage III	N0	T3	Female	≥55
TCGA-DJ-A2Q3-01	-2.15042	Mutated	Minimal (T3)	Tall Cell	Unifocal	Unilateral	R0	Stage III	N1	T3	Female	≥55
TCGA-DJ-A2Q4-01	-1.89354	Mutated	None	Classical/usual	Multifocal	Bilateral	R0	Stage III	N1	T1	Male	<55
TCGA-DJ-A2Q5-01	-2.00195	Mutated	None	Classical/usual	Unifocal	Unilateral	R0	Stage IV	N1	T2	Male	<55
TCGA-DJ-A2Q6-01	-2.28574	Mutated	Minimal (T3)	Classical/usual	Multifocal	Bilateral	R0	Stage I	N1	T1	Female	<55
TCGA-DJ-A2Q7-01	-2.64491	Mutated	Minimal (T3)	Classical/usual	Multifocal	Bilateral	R0	Stage III	N1	T2	Female	<55
TCGA-DJ-A2Q9-01	-1.50092	Wild type	None	Tall Cell	Multifocal	Unilateral	R0	Stage III	N1	T1	Female	≥55
TCGA-DJ-A2QA-01	-2.75319	Mutated	Minimal (T3)	Follicular	Multifocal	Bilateral	R0	Stage III	N0	T3	Female	≥55
TCGA-DJ-A2QB-01	-2.58415	Wild type	Minimal (T3)	Follicular	Multifocal	Bilateral	R0	Stage IV	N1	T3	Female	<55
TCGA-DJ-A2QC-01	-2.5852	Mutated	None	Classical/usual	Unifocal	Unilateral	R0	Stage II	N0	T2	Female	≥55
TCGA-DJ-A3UK-01	-2.75442	Mutated	None	Classical/usual	Multifocal	Unilateral	R0	Stage I	N0	T1	Female	<55
TCGA-DJ-A3UM-01	-2.46796	Mutated	None	Classical/usual	Unifocal	Unilateral	R0	Stage I	N0	T1	Female	<55
TCGA-DJ-A3UN-01	-2.15113	Mutated	None	Classical/usual	Multifocal	Unilateral	R0	Stage I	N0	T1	Female	<55
TCGA-DJ-A3UO-01	-1.76859	Mutated	Minimal (T3)	Classical/usual	Multifocal	Bilateral	R0	Stage IV	N1	T3	Male	≥55
TCGA-DJ-A3UP-01	-2.38169	Wild type	None	Follicular	Unifocal	Unilateral	R0	Stage I	N0	T2	Female	<55
TCGA-DJ-A3UQ-01	-1.09893	Mutated	Minimal (T3)	Tall Cell	Multifocal	Unilateral	R0	Stage III	N1	T3	Female	<55
TCGA-DJ-A3UR-01	-2.59317	Mutated	Minimal (T3)	Follicular	Multifocal	Bilateral	R0	Stage III	N1	T3	Female	<55
TCGA-DJ-A3US-01	-2.59065	Wild type	None	Classical/usual	Unifocal	Unilateral	R0	Stage I	N0	T1	Female	<55
TCGA-DJ-A3UT-01	-2.83959	Wild type	None	Follicular	Multifocal	Bilateral	R0	Stage I	N0	T1	Female	<55
TCGA-DJ-A3UU-01	-2.78308	Mutated	Minimal (T3)	Classical/usual	Multifocal	Unilateral	R1	Stage III	N0	T3	Female	<55
TCGA-DJ-A3UV-01	-2.87403	Wild type	None	Classical/usual	Unifocal	Unilateral	R0	Stage I	N0	T1	Female	<55
TCGA-DJ-A3UW-01	-1.9293	Mutated	None	Classical/usual	Multifocal	Unilateral	R0	Stage I	N0	T1	Female	<55
TCGA-DJ-A3UX-01	-3.06022	Mutated	None	Classical/usual	Unifocal	Unilateral	R0	Stage I	N0	T1	Female	<55
TCGA-DJ-A3UY-01	-2.59381	Mutated	None	Classical/usual	Unifocal	Unilateral	R0	Stage I	N0	T1	Female	<55
TCGA-DJ-A3UZ-01	-3.27696	Wild type	Minimal (T3)	Classical/usual	Multifocal	Bilateral	R0	Stage III	N0	T3	Female	≥55
TCGA-DJ-A3V0-01	-1.90467	Mutated	Moderate/Advanced (T4)	Tall Cell	Multifocal	Unilateral	R0	Stage IV	N1	T4	Male	≥55
TCGA-DJ-A3V2-01	-2.16783	Mutated	None	Classical/usual	Multifocal	Bilateral	R0	Stage I	N1	T2	Female	<55
TCGA-DJ-A3V3-01	-2.62852	Wild type	None	Classical/usual	Unifocal	Unilateral	R0	Stage II	N0	T2	Female	≥55
TCGA-DJ-A3V4-01	-2.64085	Mutated	Minimal (T3)	Tall Cell	Multifocal	Unilateral	R0	Stage III	N1	T3	Female	≥55
TCGA-DJ-A3V5-01	-1.96394	Mutated	Minimal (T3)	Tall Cell	Unifocal	Unilateral	R1	Stage III	N0	T3	Female	≥55
TCGA-DJ-A3V6-01	-1.6009	Wild type	Minimal (T3)	Tall Cell	Multifocal	Unilateral	R0	Stage III	N0	T3	Male	<55
TCGA-DJ-A3V7-01	-1.96338	Mutated	Minimal (T3)	Tall Cell	Multifocal	Unilateral	R0	Stage III	N0	T3	Female	<55
TCGA-DJ-A3V8-01	-1.97256	Mutated	Minimal (T3)	Tall Cell	Multifocal	Unilateral	R0	Stage I	N1	T3	Female	<55
TCGA-DJ-A3V9-01	-2.66316	Mutated	None	Classical/usual	Multifocal	Bilateral	R0	Stage IV	N1	T2	Female	<55
TCGA-DJ-A3VA-01	-2.17142	Mutated	None	Classical/usual	Multifocal	Unilateral	R0	Stage I	N1	T1	Female	<55
TCGA-DJ-A3VB-01	-1.59807	Mutated	Minimal (T3)	Tall Cell	Multifocal	Unilateral	R0	Stage III	N1	T3	Male	<55
TCGA-DJ-A3VD-01	-1.50184	Mutated	None	Classical/usual	Unifocal	Isthmus	R0	Stage I	N1	T1	Female	<55
TCGA-DJ-A3VE-01	-2.7261	Mutated	None	Classical/usual	Unifocal	Unilateral	R0	Stage I	N0	T1	Male	<55
TCGA-DJ-A3VF-01	-1.11816	Mutated	Minimal (T3)	Tall Cell	Multifocal	Unilateral	R0	Stage IV	N1	T3	Female	≥55
TCGA-DJ-A3VG-01	-2.88997	Wild type	None	Follicular	Unifocal	Unilateral	R0	Stage I	N0	T1	Male	<55
TCGA-DJ-A3VI-01	-1.8518	Mutated	None	Classical/usual	Multifocal	Unilateral	R0	Stage III	N1	T1	Female	<55
TCGA-DJ-A3VK-01	-2.46464	Wild type	Minimal (T3)	Follicular	Multifocal	Unilateral	R0	Stage III	N0	T3	Male	≥55
TCGA-DJ-A3VL-01	-2.70065	Mutated	None	Follicular	Unifocal	Unilateral	R0	Stage I	N0	T1	Male	<55
TCGA-DJ-A3VM-01	-1.89616	Wild type	None	Follicular	Unifocal	Unilateral	R0	Stage II	N0	T2	Female	≥55
TCGA-DJ-A4UL-01	-1.85438	Mutated	None	Classical/usual	Multifocal	Unilateral	R0	Stage I	N0	T1	Female	≥55
TCGA-DJ-A4UP-01	-3.04607	Wild type	None	Classical/usual	Unifocal	Unilateral	R0	Stage I	N1	T1	Female	<55
TCGA-DJ-A4UR-01	-2.00116	Wild type	Minimal (T3)	Follicular	Unifocal	Unilateral	R0	Stage II	N1	T3	Female	<55
TCGA-DJ-A4UT-01	-2.32143	Wild type	None	Classical/usual	Multifocal	Unilateral	R0	Stage I	N0	T1	Female	<55
TCGA-DJ-A4UW-01	-2.91612	Mutated	None	Tall Cell	Multifocal	Unilateral	R1	Stage I	N1	T1	Female	<55
TCGA-DJ-A4V0-01	-2.9938	Wild type	None	Classical/usual	Unifocal	Unilateral	R0	Stage I	N0	T2	Female	<55
TCGA-DJ-A4V2-01	-1.94862	Mutated	None	Classical/usual	Unifocal	Unilateral	R0	Stage I	N0	T2	Female	<55
TCGA-DJ-A4V4-01	-2.35701	Mutated	None	Tall Cell	Multifocal	Bilateral	R0	Stage I	N0	T1	Female	<55
TCGA-DJ-A4V5-01	-2.03061	Wild type	Minimal (T3)	Classical/usual	Unifocal	Unilateral	R0	Stage IV	N1	T3	Male	≥55
TCGA-DO-A1JZ-01	-2.52744	Wild type	None	Follicular	Unifocal	Unilateral	R1	Stage I	NA	T2	Female	<55
TCGA-DO-A1K0-01	-2.0023	Mutated	Minimal (T3)	Classical/usual	Multifocal	Bilateral	R0	Stage I	N1	T3	Female	<55
TCGA-DO-A2HM-01	-1.63094	Wild type	None	Classical/usual	Unifocal	Unilateral	NA	Stage IV	N1	T1	Male	<55
TCGA-E3-A3DZ-01	-2.32131	Wild type	None	Follicular	Multifocal	Unilateral	R0	Stage III	N0	T3	Female	≥55
TCGA-E3-A3E0-01	-2.64715	Wild type	None	Classical/usual	NA	Unilateral	R0	Stage I	N0	T2	Female	<55
TCGA-E3-A3E1-01	-2.0017	Mutated	None	Classical/usual	Unifocal	Unilateral	R0	Stage I	N0	T1	Female	<55
TCGA-E3-A3E2-01	-2.20208	Mutated	None	Follicular	Multifocal	Unilateral	R0	Stage I	N1	T1	Female	<55
TCGA-E3-A3E3-01	-2.03202	Mutated	None	Classical/usual	Multifocal	Unilateral	R0	Stage II	N0	T2	Female	<55
TCGA-E3-A3E5-01	-2.2987	Mutated	None	Classical/usual	Multifocal	Bilateral	NA	Stage IV	N1	T4	Male	≥55
TCGA-E8-A242-01	-2.0967	Mutated	Minimal (T3)	Classical/usual	Unifocal	Unilateral	R1	Stage III	N0	T3	Female	≥55
TCGA-E8-A2EA-01	-1.75263	Mutated	None	Classical/usual	Unifocal	Unilateral	R0	Stage I	N0	T1	Female	<55
TCGA-E8-A2JQ-01	-1.2873	Wild type	Minimal (T3)	Classical/usual	Unifocal	Unilateral	NA	Stage I	N1	T3	Female	<55
TCGA-E8-A3X7-01	-1.80738	Mutated	Moderate/Advanced (T4)	Classical/usual	Multifocal	Unilateral	NA	Stage IV	N0	T4	Female	≥55
TCGA-E8-A413-01	-1.86324	Mutated	None	Classical/usual	Unifocal	Unilateral	R0	Stage I	N0	T1	Female	<55
TCGA-E8-A414-01	-2.28216	Mutated	None	Classical/usual	Unifocal	Unilateral	R0	Stage III	N0	T3	Female	<55
TCGA-E8-A415-01	-2.15201	Mutated	None	Classical/usual	Unifocal	Unilateral	R0	Stage I	N1	T1	Female	<55
TCGA-E8-A416-01	-3.60598	Wild type	None	Classical/usual	Unifocal	Unilateral	R0	Stage I	N0	T1	Female	<55
TCGA-E8-A417-01	-1.52699	Mutated	None	Classical/usual	Unifocal	Unilateral	R0	Stage I	N1	T2	Female	<55
TCGA-E8-A418-01	-1.10431	Mutated	Moderate/Advanced (T4)	Classical/usual	Unifocal	Unilateral	NA	Stage IV	N0	T4	Female	≥55
TCGA-E8-A419-01	-1.28084	Mutated	None	Classical/usual	Unifocal	Unilateral	R0	Stage I	N1	T2	Female	<55
TCGA-E8-A432-01	-1.84289	Wild type	None	Classical/usual	Unifocal	Unilateral	R0	Stage II	N0	T2	Female	≥55
TCGA-E8-A433-01	-1.90133	Mutated	None	Classical/usual	Unifocal	Unilateral	R0	Stage I	N0	T2	Female	<55
TCGA-E8-A434-01	-2.47642	Mutated	None	Classical/usual	Unifocal	Unilateral	R0	Stage I	N0	T1	Female	≥55
TCGA-E8-A436-01	-2.29224	Mutated	None	Classical/usual	Multifocal	Bilateral	R0	Stage IV	N1	T2	Female	<55
TCGA-E8-A437-01	-2.20374	Mutated	None	Classical/usual	Unifocal	Unilateral	NA	Stage I	NA	NA	Female	≥55
TCGA-E8-A438-01	-2.4041	Wild type	None	Classical/usual	Unifocal	Unilateral	R0	Stage I	N0	T1	Female	<55
TCGA-E8-A44K-01	-1.70827	Mutated	None	Classical/usual	Unifocal	Unilateral	R0	Stage I	N0	T1	Female	<55
TCGA-E8-A44M-01	-1.82061	Wild type	None	Classical/usual	Unifocal	Unilateral	R0	Stage I	N0	T1	Female	<55
TCGA-EL-A3CL-01	-2.76793	Mutated	None	Classical/usual	Unifocal	Isthmus	R0	Stage II	NA	T2	Female	≥55
TCGA-EL-A3CM-01	-1.93069	Mutated	Minimal (T3)	Classical/usual	Unifocal	Bilateral	R1	Stage III	N1	T3	Female	≥55
TCGA-EL-A3CN-01	-1.48666	Mutated	Minimal (T3)	Classical/usual	Unifocal	Unilateral	R2	Stage II	N0	T3	Female	<55
TCGA-EL-A3CO-01	-2.41899	Wild type	Minimal (T3)	Classical/usual	Multifocal	Bilateral	R1	Stage III	N1	T3	Male	≥55
TCGA-EL-A3CP-01	-2.35937	Mutated	None	Follicular	Multifocal	NA	NA	NA	NA	T1	Female	<55
TCGA-EL-A3CR-01	-1.30871	Mutated	Minimal (T3)	Classical/usual	Unifocal	Unilateral	R1	Stage III	N1	T3	Female	≥55
TCGA-EL-A3CS-01	-2.11661	Mutated	Moderate/Advanced (T4)	Classical/usual	Unifocal	NA	R0	Stage IV	N0	T4	Female	≥55
TCGA-EL-A3CT-01	-2.60596	Mutated	Moderate/Advanced (T4)	Classical/usual	Unifocal	Unilateral	R0	Stage IV	N1	T4	Female	≥55
TCGA-EL-A3CU-01	-1.73002	Mutated	None	Classical/usual	Multifocal	NA	R0	Stage III	N1	T1	Female	≥55
TCGA-EL-A3CV-01	-1.09091	Mutated	Minimal (T3)	Classical/usual	Multifocal	Bilateral	R1	Stage I	N1	T3	Male	<55
TCGA-EL-A3CW-01	-2.87964	Wild type	None	Classical/usual	Unifocal	Unilateral	R0	Stage III	N1	T2	Female	≥55
TCGA-EL-A3CX-01	-2.97357	Wild type	None	Classical/usual	Unifocal	Unilateral	R0	Stage I	N0	T2	Female	<55
TCGA-EL-A3CY-01	-2.23567	Wild type	None	Classical/usual	Unifocal	Unilateral	R0	Stage I	N1	NA	Male	<55
TCGA-EL-A3CZ-01	-2.96358	Wild type	None	Classical/usual	Unifocal	Unilateral	R1	Stage I	N1	T1	Female	<55
TCGA-EL-A3D0-01	-2.70734	Wild type	Moderate/Advanced (T4)	Classical/usual	Unifocal	Unilateral	R2	Stage III	N1	T4	Male	≥55
TCGA-EL-A3D1-01	-2.27317	Mutated	None	Classical/usual	Multifocal	Unilateral	R0	Stage I	N0	T2	Male	<55
TCGA-EL-A3D4-01	-3.44154	Wild type	Minimal (T3)	Classical/usual	Multifocal	Bilateral	R0	Stage IV	N1	T3	Male	≥55
TCGA-EL-A3D5-01	-2.62427	Wild type	Minimal (T3)	Classical/usual	Multifocal	Bilateral	R1	Stage I	N1	T3	Female	<55
TCGA-EL-A3D6-01	-1.79271	Mutated	Minimal (T3)	Classical/usual	Unifocal	Unilateral	R1	Stage III	N1	T3	Female	<55
TCGA-EL-A3GP-01	-1.06503	Mutated	Minimal (T3)	Classical/usual	Unifocal	Unilateral	R0	Stage III	N1	T3	Male	≥55
TCGA-EL-A3GQ-01	-3.04894	Mutated	None	Follicular	Unifocal	Unilateral	R0	Stage I	N0	T1	Female	≥55
TCGA-EL-A3GR-01	-2.44323	Mutated	Minimal (T3)	Classical/usual	Unifocal	Unilateral	R0	Stage I	NA	T3	Female	<55
TCGA-EL-A3GS-01	-2.31197	Mutated	Minimal (T3)	Classical/usual	Multifocal	Bilateral	R0	Stage I	N1	T3	Female	<55
TCGA-EL-A3GU-01	-2.46361	Mutated	Minimal (T3)	Classical/usual	Unifocal	Unilateral	R0	Stage III	N1	T3	Female	≥55
TCGA-EL-A3GV-01	-2.56415	Mutated	Minimal (T3)	Classical/usual	Unifocal	Unilateral	R0	Stage III	N0	T3	Female	≥55
TCGA-EL-A3GW-01	-2.08666	Wild type	None	Classical/usual	Unifocal	Unilateral	R0	Stage I	N0	T2	Female	<55
TCGA-EL-A3GX-01	-1.05913	Mutated	None	Classical/usual	Unifocal	Unilateral	R0	Stage I	N1	T2	Female	<55
TCGA-EL-A3GY-01	-2.22943	Mutated	None	Classical/usual	Unifocal	Unilateral	R0	Stage II	N1	T1	Female	<55
TCGA-EL-A3GZ-01	-2.26134	Mutated	None	Classical/usual	Unifocal	Unilateral	R0	Stage I	N0	T1	Female	<55
TCGA-EL-A3H1-01	-2.94461	Wild type	None	Classical/usual	Unifocal	Unilateral	R0	Stage I	N0	T1	Female	≥55
TCGA-EL-A3H2-01	-2.35675	Wild type	None	Classical/usual	Unifocal	Unilateral	R0	Stage II	N0	T2	Male	≥55
TCGA-EL-A3H3-01	-2.1083	Wild type	None	Classical/usual	Unifocal	Isthmus	R0	Stage I	N1	T2	Female	<55
TCGA-EL-A3H4-01	-2.3912	Mutated	Moderate/Advanced (T4)	Classical/usual	Unifocal	Unilateral	R0	Stage IV	N1	T4	Female	<55
TCGA-EL-A3H5-01	-1.31255	Mutated	Moderate/Advanced (T4)	Classical/usual	Multifocal	Unilateral	R1	Stage IV	N1	T4	Female	≥55
TCGA-EL-A3H7-01	-1.30907	Mutated	Minimal (T3)	Classical/usual	Unifocal	Unilateral	R0	Stage I	N1	T3	Female	<55
TCGA-EL-A3H8-01	-2.1322	Mutated	Minimal (T3)	Classical/usual	Multifocal	Unilateral	R0	Stage I	N1	T3	Female	<55
TCGA-EL-A3MW-01	-2.16278	Mutated	None	Classical/usual	Unifocal	Unilateral	R0	Stage II	N0	T2	Female	≥55
TCGA-EL-A3MX-01	-0.458031	Mutated	None	Classical/usual	Unifocal	Unilateral	NA	Stage IV	N1	T4	Female	≥55
TCGA-EL-A3MY-01	-0.474888	Mutated	Moderate/Advanced (T4)	Classical/usual	Unifocal	Unilateral	NA	Stage IV	NA	T4	Male	≥55
TCGA-EL-A3MZ-01	-1.612	Mutated	Moderate/Advanced (T4)	Classical/usual	Unifocal	Unilateral	NA	Stage III	N1	T4	Male	≥55
TCGA-EL-A3N2-01	-1.80158	Mutated	Minimal (T3)	Classical/usual	Unifocal	Unilateral	R0	Stage I	N1	T2	Female	<55
TCGA-EL-A3N3-01	-1.57578	Mutated	Minimal (T3)	Classical/usual	Unifocal	Unilateral	R0	Stage II	NA	T3	Female	<55
TCGA-EL-A3T0-01	-3.39376	Wild type	Minimal (T3)	Classical/usual	Unifocal	Unilateral	R0	Stage III	N1	T3	Female	<55
TCGA-EL-A3T1-01	-1.50821	Mutated	Minimal (T3)	Classical/usual	Unifocal	Isthmus	R0	Stage I	N0	T2	Female	<55
TCGA-EL-A3T2-01	-3.44415	Wild type	None	Classical/usual	Unifocal	Unilateral	R0	Stage III	N1	T2	Female	≥55
TCGA-EL-A3T3-01	-2.09256	Mutated	None	Classical/usual	Unifocal	Unilateral	R0	Stage II	N0	T2	Male	≥55
TCGA-EL-A3T6-01	-1.61329	Mutated	None	Classical/usual	Unifocal	Unilateral	R0	Stage I	N0	T3	Female	<55
TCGA-EL-A3T7-01	-2.28072	Mutated	Minimal (T3)	Classical/usual	Unifocal	Unilateral	R0	Stage II	N0	T2	Female	<55
TCGA-EL-A3T8-01	-2.18456	Mutated	None	Classical/usual	Unifocal	Unilateral	R0	Stage I	N0	T2	Male	<55
TCGA-EL-A3T9-01	0.309202	Wild type	Moderate/Advanced (T4)	Classical/usual	Unifocal	Unilateral	R1	Stage IV	N1	T4	Female	≥55
TCGA-EL-A3TA-01	-2.78653	Mutated	None	Classical/usual	Unifocal	Unilateral	R0	Stage I	N0	T2	Male	<55
TCGA-EL-A3TB-01	-2.05329	Wild type	Minimal (T3)	Classical/usual	Unifocal	Unilateral	R0	Stage III	N1	T3	Female	<55
TCGA-EL-A3ZG-01	-2.33153	Mutated	Minimal (T3)	Classical/usual	Unifocal	Unilateral	R0	Stage I	N0	T3	Male	<55
TCGA-EL-A3ZH-01	-2.61418	Wild type	Minimal (T3)	Classical/usual	Unifocal	Unilateral	R0	Stage I	N1	T3	Female	<55
TCGA-EL-A3ZK-01	-1.7113	Wild type	None	Classical/usual	Unifocal	Unilateral	R0	Stage I	N1	T2	Female	<55
TCGA-EL-A3ZL-01	-2.14334	Mutated	None	Classical/usual	Unifocal	Unilateral	R0	Stage I	N1	T1	Female	<55
TCGA-EL-A3ZM-01	-1.47646	Wild type	Moderate/Advanced (T4)	Classical/usual	Unifocal	Unilateral	R1	Stage IV	N1	T4	Male	≥55
TCGA-EL-A3ZN-01	-3.20555	Wild type	Minimal (T3)	Classical/usual	Unifocal	Unilateral	R0	Stage I	N1	T3	Female	<55
TCGA-EL-A3ZO-01	-1.45674	Mutated	Minimal (T3)	Classical/usual	Unifocal	Unilateral	R0	Stage III	N1	T3	Female	≥55
TCGA-EL-A3ZP-01	-1.75527	Wild type	Moderate/Advanced (T4)	Classical/usual	Unifocal	Unilateral	R0	Stage I	N1	T4	Male	<55
TCGA-EL-A3ZQ-01	-1.93614	Mutated	None	Classical/usual	Unifocal	Unilateral	R0	Stage II	N0	T2	Female	≥55
TCGA-EL-A3ZR-01	-2.16694	Wild type	None	Classical/usual	Unifocal	Unilateral	R0	Stage II	N0	T2	Female	<55
TCGA-EL-A3ZS-01	-2.67013	Wild type	None	Classical/usual	Unifocal	Isthmus	R0	Stage I	N1	T1	Female	<55
TCGA-EL-A3ZT-01	-2.63288	Mutated	Minimal (T3)	Classical/usual	Unifocal	Unilateral	R0	Stage I	N0	T3	Male	<55
TCGA-EL-A4JV-01	-2.6102	Wild type	None	Classical/usual	Unifocal	Unilateral	R0	Stage I	N0	T2	Female	<55
TCGA-EL-A4JW-01	-2.67956	Mutated	None	Classical/usual	Unifocal	Unilateral	R0	Stage I	N0	T1	Female	<55
TCGA-EL-A4JX-01	-1.32288	Mutated	None	Classical/usual	Unifocal	Unilateral	R0	Stage I	N0	T3	Female	<55
TCGA-EL-A4JZ-01	-1.44163	Mutated	Minimal (T3)	Classical/usual	Unifocal	Isthmus	R0	Stage III	N1	T3	Female	≥55
TCGA-EL-A4K0-01	-2.62816	Mutated	None	Classical/usual	Unifocal	Unilateral	NA	Stage I	N0	T1	Female	<55
TCGA-EL-A4K1-01	-1.61724	Mutated	None	Classical/usual	Unifocal	Unilateral	R0	Stage III	N1	T3	Female	≥55
TCGA-EL-A4K2-01	-2.68021	Wild type	None	Classical/usual	Unifocal	Unilateral	R0	Stage I	N0	T1	Female	<55
TCGA-EL-A4K4-01	-1.44508	Mutated	Minimal (T3)	Classical/usual	Unifocal	Unilateral	R0	Stage I	N1	T3	Female	<55
TCGA-EL-A4K6-01	-1.14783	Wild type	Minimal (T3)	Classical/usual	Unifocal	Unilateral	R0	Stage IV	N1	T4	Male	≥55
TCGA-EL-A4K7-01	-1.79681	Mutated	Minimal (T3)	Classical/usual	Unifocal	Unilateral	R0	Stage III	N1	T2	Male	≥55
TCGA-EL-A4K9-01	-2.82352	Mutated	Minimal (T3)	Classical/usual	Unifocal	Unilateral	R0	Stage II	N0	T2	Male	≥55
TCGA-EL-A4KD-01	-2.8288	Wild type	Minimal (T3)	Classical/usual	Unifocal	Unilateral	R0	Stage I	N1	T3	Male	<55
TCGA-EL-A4KG-01	-1.4586	Mutated	Minimal (T3)	Classical/usual	Unifocal	Unilateral	R0	Stage I	N0	T3	Female	<55
TCGA-EL-A4KH-01	-2.43521	Mutated	None	Classical/usual	Multifocal	Unilateral	R0	Stage I	N0	T2	Female	<55
TCGA-EL-A4KI-01	-1.82661	Wild type	Minimal (T3)	Classical/usual	Multifocal	Bilateral	R0	Stage III	N0	T3	Male	≥55
TCGA-EM-A1CS-01	-2.40542	Wild type	None	Classical/usual	Multifocal	Unilateral	R0	Stage I	N0	T1	Female	≥55
TCGA-EM-A1CT-01	-2.01211	Mutated	None	Classical/usual	Unifocal	Unilateral	NA	Stage IV	N1	T1	Male	≥55
TCGA-EM-A1CU-01	-1.84237	Mutated	None	Classical/usual	Multifocal	Unilateral	NA	Stage I	N1	T3	Male	<55
TCGA-EM-A1CV-01	-2.04572	Mutated	None	Classical/usual	Multifocal	Unilateral	NA	Stage I	N0	T1	Female	<55
TCGA-EM-A1CW-01	-2.77639	Wild type	None	Follicular	Multifocal	Unilateral	R0	Stage I	N0	T3	Female	<55
TCGA-EM-A1YA-01	-2.50779	Wild type	None	Follicular	Unifocal	Unilateral	R0	Stage II	NA	T2	Female	≥55
TCGA-EM-A1YB-01	-1.65047	Wild type	None	Follicular	Multifocal	Unilateral	R0	Stage II	NA	T2	Female	≥55
TCGA-EM-A1YC-01	-2.29584	Wild type	None	Follicular	Unifocal	Unilateral	R0	Stage III	N0	T3	Female	≥55
TCGA-EM-A1YD-01	-3.61522	Wild type	None	Follicular	Multifocal	Unilateral	R0	Stage II	N0	T2	Female	<55
TCGA-EM-A1YE-01	-2.6498	Wild type	None	Follicular	Unifocal	Unilateral	R0	Stage II	N0	T2	Female	<55
TCGA-EM-A22I-01	-1.92464	Mutated	Minimal (T3)	Classical/usual	Multifocal	Unilateral	R1	Stage III	N0	T3	Female	<55
TCGA-EM-A22J-01	-1.55823	Wild type	None	Follicular	Unifocal	Unilateral	NA	Stage II	N0	T2	Female	≥55
TCGA-EM-A22K-01	-2.54946	Wild type	None	Classical/usual	Multifocal	Unilateral	R1	Stage IV	N1	T1	Female	<55
TCGA-EM-A22L-01	-2.45402	Wild type	None	Follicular	Multifocal	Unilateral	R0	Stage I	N0	T2	Female	<55
TCGA-EM-A22M-01	-1.45877	Mutated	None	Classical/usual	Multifocal	Unilateral	R0	Stage I	N0	T1	Male	<55
TCGA-EM-A22N-01	-2.4261	Wild type	None	Follicular	Multifocal	Unilateral	NA	Stage I	N0	T1	Female	≥55
TCGA-EM-A22O-01	-1.84945	Mutated	Moderate/Advanced (T4)	Classical/usual	Multifocal	Unilateral	R1	Stage IV	N1	T4	Male	≥55
TCGA-EM-A22P-01	-1.81181	Mutated	None	Classical/usual	Multifocal	Unilateral	R1	Stage IV	N1	T1	Male	≥55
TCGA-EM-A22Q-01	-2.94043	Wild type	None	Follicular	Unifocal	Unilateral	R0	Stage I	N0	T3	Male	<55
TCGA-EM-A2CJ-01	-3.06656	Wild type	None	Follicular	Multifocal	Unilateral	R0	Stage I	NA	T1	Female	<55
TCGA-EM-A2CK-01	-1.61771	Wild type	None	Follicular	Multifocal	Unilateral	R0	Stage I	N1	T2	Male	<55
TCGA-EM-A2CL-01	-2.9744	Wild type	None	Follicular	Multifocal	Unilateral	R0	Stage I	NA	T2	Male	<55
TCGA-EM-A2CN-01	-2.27497	Wild type	None	Follicular	Unifocal	Unilateral	R0	Stage IV	N0	T3	Male	≥55
TCGA-EM-A2CO-01	-1.89684	Wild type	None	Follicular	Unifocal	Unilateral	R0	Stage II	NA	T2	Female	≥55
TCGA-EM-A2CP-01	-2.2774	Wild type	None	Follicular	Multifocal	Unilateral	R0	Stage I	N0	T2	Female	<55
TCGA-EM-A2CQ-01	-2.9598	Wild type	None	Follicular	Multifocal	Unilateral	R0	Stage I	N1	T1	Female	<55
TCGA-EM-A2CR-01	-2.27504	Wild type	None	Follicular	Multifocal	Unilateral	R0	Stage II	N0	T2	Female	<55
TCGA-EM-A2CS-01	-2.80276	Wild type	None	Classical/usual	Multifocal	Unilateral	R1	Stage IV	N1	T3	Female	<55
TCGA-EM-A2CT-01	-2.89208	Wild type	None	Follicular	Unifocal	Unilateral	R0	Stage I	N0	T1	Female	<55
TCGA-EM-A2CU-01	-2.68132	Wild type	None	Follicular	Unifocal	Unilateral	R0	Stage III	N1	T2	Female	<55
TCGA-EM-A2OV-01	-1.86224	Wild type	None	Follicular	Multifocal	Unilateral	R0	Stage II	N0	T2	Female	≥55
TCGA-EM-A2OW-01	-2.66736	Wild type	None	Follicular	Multifocal	Unilateral	R0	Stage I	NA	T1	Female	<55
TCGA-EM-A2OX-01	-2.31067	Mutated	None	Classical/usual	Multifocal	Unilateral	R0	Stage IV	N1	T1	Male	<55
TCGA-EM-A2OY-01	-1.47033	Wild type	None	Follicular	Multifocal	Unilateral	R0	Stage II	N0	T2	Female	<55
TCGA-EM-A2OZ-01	-2.04492	Mutated	None	Classical/usual	Multifocal	Isthmus	R0	Stage I	N0	T1	Male	≥55
TCGA-EM-A2P0-01	-2.44589	Mutated	None	Classical/usual	Multifocal	Unilateral	R0	Stage I	N1	T2	Male	<55
TCGA-EM-A2P1-01	-1.84612	Mutated	None	Classical/usual	Multifocal	Unilateral	R0	Stage I	N1	T2	Male	<55
TCGA-EM-A2P2-01	-2.73292	Wild type	None	Follicular	Multifocal	Unilateral	R0	Stage III	N0	T3	Male	<55
TCGA-EM-A2P3-01	-1.47469	Mutated	None	Classical/usual	Multifocal	Unilateral	R0	Stage I	NA	T1	Female	<55
TCGA-EM-A3AI-01	-2.6873	Wild type	None	Follicular	Multifocal	Unilateral	R0	Stage II	NA	T2	Female	≥55
TCGA-EM-A3AJ-01	-3.10506	Wild type	None	Follicular	Multifocal	Unilateral	R1	Stage I	N1	T3	Male	<55
TCGA-EM-A3AK-01	-2.48776	Mutated	None	Classical/usual	Multifocal	Unilateral	R0	Stage I	N0	T1	Female	≥55
TCGA-EM-A3AL-01	-2.89558	Wild type	None	Follicular	Multifocal	Unilateral	R0	Stage I	N0	T1	Female	<55
TCGA-EM-A3AN-01	-2.41529	Wild type	None	Classical/usual	Multifocal	Unilateral	R1	Stage I	N1	T1	Female	<55
TCGA-EM-A3AO-01	-2.46254	Wild type	None	Classical/usual	Multifocal	Unilateral	R0	Stage IV	N1	T2	Male	≥55
TCGA-EM-A3AP-01	-2.73561	Wild type	None	Follicular	Unifocal	Unilateral	R0	Stage I	NA	T2	Female	<55
TCGA-EM-A3AQ-01	-2.60629	Wild type	None	Classical/usual	Multifocal	Unilateral	R0	Stage I	N0	T1	Female	≥55
TCGA-EM-A3AR-01	-3.50649	Mutated	None	Classical/usual	Multifocal	Unilateral	R0	Stage I	N1	T1	Male	<55
TCGA-EM-A3FJ-01	-2.46214	Mutated	None	Classical/usual	Multifocal	Unilateral	R0	Stage I	N1	T1	Female	<55
TCGA-EM-A3FK-01	-2.26877	Mutated	None	Classical/usual	Multifocal	Isthmus	R0	Stage I	N1	T1	Female	<55
TCGA-EM-A3FL-01	-2.82365	Wild type	None	Follicular	Multifocal	Unilateral	R0	Stage I	NA	T1	Female	≥55
TCGA-EM-A3FM-01	-1.27339	Mutated	None	Classical/usual	Multifocal	Unilateral	R0	Stage IV	N1	T2	Male	≥55
TCGA-EM-A3FN-01	-2.41035	Wild type	None	Follicular	Multifocal	Unilateral	R0	Stage I	N0	T3	Female	<55
TCGA-EM-A3FO-01	-1.27765	Mutated	None	Classical/usual	Multifocal	Isthmus	R0	Stage I	N0	T3	Male	<55
TCGA-EM-A3FP-01	-2.11266	Wild type	None	Follicular	Multifocal	Unilateral	R0	Stage II	N0	T2	Female	≥55
TCGA-EM-A3FQ-01	-1.89975	Wild type	None	Classical/usual	Multifocal	Unilateral	R0	Stage I	N1	T3	Female	<55
TCGA-EM-A3FR-01	-3.23466	Wild type	None	Classical/usual	Multifocal	Unilateral	R0	Stage III	N1	T2	Female	≥55
TCGA-EM-A3O3-01	-0.928744	Mutated	None	Classical/usual	Unifocal	Unilateral	R0	Stage III	N1	T2	Female	≥55
TCGA-EM-A3O6-01	-2.31138	Wild type	None	Follicular	Unifocal	Unilateral	R0	Stage II	NA	T2	Female	<55
TCGA-EM-A3O7-01	-2.10021	Mutated	None	Classical/usual	Multifocal	Unilateral	R0	Stage III	NA	T3	Female	<55
TCGA-EM-A3O8-01	-2.37593	Mutated	None	Follicular	Multifocal	Unilateral	R0	Stage I	N0	T1	Female	<55
TCGA-EM-A3OA-01	-1.88409	Wild type	None	Follicular	Unifocal	Unilateral	R0	Stage II	N0	T2	Female	≥55
TCGA-EM-A3OB-01	-2.45392	Wild type	None	Follicular	Unifocal	Isthmus	R0	Stage I	N0	T2	Female	<55
TCGA-EM-A3ST-01	-1.41283	Wild type	None	Follicular	Multifocal	Unilateral	R0	Stage III	N0	T3	Female	≥55
TCGA-EM-A3SU-01	-1.50627	Mutated	None	Classical/usual	Multifocal	Unilateral	R0	Stage I	N1	T2	Female	<55
TCGA-EM-A3SX-01	-2.64802	Mutated	None	Classical/usual	Multifocal	Unilateral	R1	Stage I	N1	T3	Female	<55
TCGA-EM-A3SY-01	-1.397	Wild type	None	Follicular	Unifocal	Unilateral	R0	Stage I	NA	T1	Male	<55
TCGA-EM-A3SZ-01	-1.35337	Mutated	None	Classical/usual	Multifocal	Unilateral	R0	Stage I	N0	T2	Female	<55
TCGA-EM-A4FF-01	-1.75293	Mutated	None	Classical/usual	Multifocal	Unilateral	R1	Stage I	N1	T1	Female	<55
TCGA-EM-A4FH-01	-2.9858	Wild type	None	Follicular	Multifocal	Unilateral	R0	Stage III	NA	T3	Male	≥55
TCGA-EM-A4FK-01	-2.52303	Wild type	None	Follicular	Unifocal	Unilateral	R0	Stage I	NA	T2	Female	<55
TCGA-EM-A4FM-01	-1.01519	Mutated	Minimal (T3)	Classical/usual	Multifocal	Bilateral	R1	Stage IV	N1	T3	Female	≥55
TCGA-EM-A4FN-01	-1.61547	Mutated	None	Classical/usual	Multifocal	Isthmus	R0	Stage IV	N1	T1	Female	<55
TCGA-EM-A4FO-01	-2.45695	Mutated	None	Classical/usual	Multifocal	Unilateral	R0	Stage I	N0	T1	Male	≥55
TCGA-EM-A4FQ-01	-1.49801	Mutated	None	Follicular	Multifocal	Unilateral	R0	Stage I	N1	T2	Female	<55
TCGA-EM-A4FU-01	-2.17487	Wild type	None	Follicular	Multifocal	Unilateral	R0	Stage I	NA	T3	Male	<55
TCGA-EM-A4FV-01	-2.07141	Mutated	None	Classical/usual	Unifocal	Unilateral	R0	Stage I	N0	T1	Female	≥55
TCGA-EM-A4G1-01	-2.26139	Wild type	None	Follicular	Unifocal	Unilateral	R0	Stage I	N0	T1	Female	<55
TCGA-ET-A25G-01	-1.0636	Mutated	Minimal (T3)	Tall Cell	Unifocal	Unilateral	R0	Stage III	N0	T3	Female	≥55
TCGA-ET-A25I-01	-1.82441	Wild type	None	Follicular	Unifocal	Unilateral	R0	Stage I	N0	T2	Female	<55
TCGA-ET-A25K-01	-2.49557	Mutated	None	Classical/usual	Multifocal	Unilateral	R0	Stage I	N1	T2	Female	<55
TCGA-ET-A25L-01	-1.73996	Wild type	Minimal (T3)	Tall Cell	Unifocal	Unilateral	R1	Stage IV	N1	T3	Female	<55
TCGA-ET-A25M-01	-1.99404	Wild type	None	Classical/usual	Unifocal	Unilateral	R0	Stage I	N1	T2	Male	<55
TCGA-ET-A25N-01	-2.26871	Wild type	None	Classical/usual	Unifocal	Unilateral	R0	Stage I	N1	T2	Female	<55
TCGA-ET-A25O-01	-1.64849	Mutated	None	Classical/usual	Unifocal	Unilateral	R0	Stage I	N1	T2	Female	<55
TCGA-ET-A25P-01	-1.78066	Wild type	None	Classical/usual	Multifocal	Unilateral	R0	Stage I	N0	T1	Female	<55
TCGA-ET-A25R-01	-1.57952	Mutated	Minimal (T3)	Tall Cell	Unifocal	Isthmus	R0	Stage III	NA	T3	Female	<55
TCGA-ET-A2MX-01	-1.95779	Wild type	None	Classical/usual	Unifocal	Unilateral	R0	Stage I	N1	T2	Male	<55
TCGA-ET-A2MY-01	-1.46699	Mutated	None	Classical/usual	Unifocal	Unilateral	R0	Stage I	NA	T1	Female	≥55
TCGA-ET-A2MZ-01	-2.41543	Mutated	None	Classical/usual	Unifocal	Unilateral	NA	Stage I	N0	T1	Male	<55
TCGA-ET-A2N0-01	-2.08138	Mutated	None	Classical/usual	Unifocal	Unilateral	R0	Stage III	N1	T1	Female	<55
TCGA-ET-A2N3-01	-2.86555	Wild type	None	Follicular	Unifocal	Unilateral	NA	Stage I	NA	T2	Female	<55
TCGA-ET-A2N4-01	-2.24177	Mutated	Minimal (T3)	Follicular	Multifocal	Unilateral	NA	Stage III	N0	T3	Female	<55
TCGA-ET-A2N5-01	-2.72966	Wild type	Minimal (T3)	Follicular	Unifocal	Unilateral	NA	Stage III	NA	T3	Female	<55
TCGA-ET-A39I-01	-2.79589	Wild type	None	Follicular	Unifocal	Unilateral	R0	Stage I	NA	T1	Female	≥55
TCGA-ET-A39J-01	-2.69378	Mutated	None	Classical/usual	Multifocal	Unilateral	R0	Stage I	NA	T2	Female	<55
TCGA-ET-A39K-01	-2.19531	Mutated	Minimal (T3)	Classical/usual	Multifocal	Unilateral	R1	Stage III	N1	T3	Female	<55
TCGA-ET-A39L-01	-3.19784	Wild type	None	Classical/usual	Unifocal	Unilateral	R0	Stage I	N0	T3	Female	<55
TCGA-ET-A39M-01	-1.91087	Mutated	None	Classical/usual	Unifocal	Unilateral	R0	Stage I	NA	T2	Male	<55
TCGA-ET-A39N-01	-2.09766	Wild type	None	Classical/usual	Unifocal	Unilateral	R0	Stage I	NA	T3	Female	<55
TCGA-ET-A39O-01	-1.60369	Mutated	None	Tall Cell	Multifocal	Isthmus	R0	Stage I	N0	T1	Male	<55
TCGA-ET-A39P-01	-1.908	Mutated	Minimal (T3)	Classical/usual	Unifocal	Unilateral	R1	Stage III	N0	T3	Female	≥55
TCGA-ET-A39R-01	-1.61078	Wild type	None	Classical/usual	Multifocal	Unilateral	R0	Stage I	N0	T1	Female	<55
TCGA-ET-A39S-01	-3.01415	Mutated	None	Classical/usual	Unifocal	Unilateral	R0	Stage I	N0	T1	Female	<55
TCGA-ET-A39T-01	-2.17228	Mutated	Minimal (T3)	Follicular	Unifocal	Unilateral	R0	Stage III	N0	T3	Female	≥55
TCGA-ET-A3BN-01	-2.67999	Wild type	None	Classical/usual	Unifocal	Unilateral	R0	Stage I	NA	T2	Female	<55
TCGA-ET-A3BO-01	-1.87511	Mutated	Minimal (T3)	Tall Cell	Multifocal	Unilateral	R1	Stage I	N1	T3	Female	<55
TCGA-ET-A3BP-01	-1.92007	Mutated	None	Classical/usual	Multifocal	Unilateral	R0	Stage I	N1	T2	Female	<55
TCGA-ET-A3BQ-01	-2.86668	Mutated	None	Classical/usual	Unifocal	Unilateral	R0	Stage I	N0	T2	Female	<55
TCGA-ET-A3BS-01	-1.92829	Mutated	Minimal (T3)	Classical/usual	Multifocal	Unilateral	R0	Stage I	N1	T3	Male	<55
TCGA-ET-A3BT-01	-1.80795	Mutated	None	Tall Cell	Unifocal	Isthmus	R0	Stage IV	N1	T2	Female	≥55
TCGA-ET-A3BU-01	-2.43602	Mutated	None	Classical/usual	Multifocal	Unilateral	R0	Stage I	N1	T1	Male	<55
TCGA-ET-A3BV-01	-1.36931	Mutated	None	Classical/usual	Unifocal	Unilateral	R0	Stage III	N1	T2	Female	<55
TCGA-ET-A3BW-01	-2.14012	Mutated	None	Classical/usual	Multifocal	Unilateral	R0	Stage I	NA	T2	Female	<55
TCGA-ET-A3BX-01	-1.31356	Mutated	Minimal (T3)	Classical/usual	Unifocal	Unilateral	R0	Stage I	N1	T3	Male	<55
TCGA-ET-A3DO-01	-1.30099	Mutated	None	Classical/usual	Multifocal	Unilateral	R0	Stage I	NA	T2	Female	<55
TCGA-ET-A3DP-01	-2.71971	Mutated	None	Classical/usual	Unifocal	Unilateral	R0	Stage I	NA	T2	Female	<55
TCGA-ET-A3DQ-01	-3.64837	Wild type	None	Follicular	Multifocal	Unilateral	R0	Stage I	N0	T1	Female	<55
TCGA-ET-A3DR-01	-3.07369	Wild type	None	Classical/usual	Unifocal	Unilateral	R0	Stage I	N1	T1	Female	<55
TCGA-ET-A3DS-01	-2.4358	Wild type	None	Classical/usual	Unifocal	Unilateral	R0	Stage I	N0	T1	Female	<55
TCGA-ET-A3DU-01	-1.47428	Mutated	None	Classical/usual	Unifocal	Unilateral	R1	Stage I	N1	T1	Female	<55
TCGA-ET-A3DV-01	-2.9541	Wild type	Minimal (T3)	Follicular	Unifocal	Unilateral	R0	Stage II	N0	T3	Female	≥55
TCGA-ET-A3DW-01	-1.41016	Mutated	None	Tall Cell	Unifocal	Unilateral	R0	Stage III	N1	T2	Male	≥55
TCGA-ET-A40P-01	-2.77775	Wild type	None	Follicular	Unifocal	Unilateral	R0	Stage I	N0	T2	Female	<55
TCGA-ET-A40Q-01	-1.44866	Mutated	Minimal (T3)	Tall Cell	Multifocal	Unilateral	R0	Stage I	N1	T3	Male	<55
TCGA-ET-A40R-01	-2.44453	Wild type	None	Follicular	Unifocal	Unilateral	NA	Stage I	N1	T2	Female	<55
TCGA-ET-A40S-01	-2.13164	Wild type	None	Classical/usual	Multifocal	Unilateral	NA	Stage II	N0	T2	Male	≥55
TCGA-ET-A40T-01	-2.09665	Wild type	None	Classical/usual	Unifocal	Isthmus	NA	Stage I	N1	T2	Female	<55
TCGA-ET-A4KN-01	-0.960419	Wild type	Minimal (T3)	Tall Cell	Unifocal	Unilateral	R0	Stage III	N0	T3	Female	<55
TCGA-ET-A4KQ-01	-3.22584	Mutated	None	Follicular	Unifocal	Unilateral	R0	Stage II	NA	T2	Female	<55
TCGA-FE-A22Z-01	-1.145	Mutated	Moderate/Advanced (T4)	Follicular	Unifocal	Unilateral	R0	Stage IV	N1	T4	Female	≥55
TCGA-FE-A230-01	-1.88424	Mutated	None	Classical/usual	Unifocal	Unilateral	R0	Stage I	N1	T3	Female	<55
TCGA-FE-A231-01	-1.34918	Mutated	None	Classical/usual	Unifocal	Unilateral	R0	Stage IV	N1	T3	Male	≥55
TCGA-FE-A232-01	-2.16025	Mutated	Minimal (T3)	Classical/usual	Unifocal	Unilateral	R0	Stage I	NA	T3	Female	<55
TCGA-FE-A233-01	-1.83946	Mutated	None	Classical/usual	Unifocal	Unilateral	R0	Stage I	NA	T2	Female	<55
TCGA-FE-A234-01	-1.45623	Mutated	None	Classical/usual	Unifocal	Unilateral	R0	Stage I	N1	T2	Female	<55
TCGA-FE-A235-01	-1.32448	Mutated	None	Classical/usual	Multifocal	Isthmus	R0	Stage I	N1	T2	Female	<55
TCGA-FE-A236-01	-2.54101	Mutated	None	Classical/usual	Multifocal	Unilateral	R0	Stage I	N1	T2	Male	<55
TCGA-FE-A237-01	-1.92682	Mutated	Minimal (T3)	Classical/usual	Multifocal	Bilateral	R0	Stage I	N1	T3	Female	<55
TCGA-FE-A238-01	-1.52805	Wild type	Minimal (T3)	Classical/usual	Multifocal	Bilateral	R0	Stage I	N0	T3	Female	<55
TCGA-FE-A239-01	-1.51653	Wild type	None	Classical/usual	Unifocal	Unilateral	R0	Stage III	N0	T3	Male	≥55
TCGA-FE-A23A-01	-1.43087	Mutated	None	Classical/usual	Unifocal	Unilateral	R0	Stage I	N0	T2	Female	<55
TCGA-FE-A3PA-01	-1.6314	Wild type	Minimal (T3)	Follicular	Unifocal	Unilateral	R2	Stage II	N0	T4	Male	<55
TCGA-FE-A3PB-01	-1.31996	Mutated	Minimal (T3)	Classical/usual	Unifocal	Unilateral	R0	Stage I	N1	T3	Female	<55
TCGA-FE-A3PC-01	-1.79559	Mutated	None	Classical/usual	Unifocal	Unilateral	R0	Stage I	N1	T3	Female	<55
TCGA-FE-A3PD-01	-2.24303	Wild type	None	Follicular	Unifocal	Unilateral	R0	Stage I	N0	T2	Female	<55
TCGA-FK-A3S3-01	-3.03478	Wild type	Minimal (T3)	Follicular	Multifocal	Unilateral	R0	Stage I	N1	T3	Female	<55
TCGA-FK-A3SB-01	-2.69583	Mutated	Minimal (T3)	Classical/usual	Unifocal	Unilateral	R0	Stage I	N1	T3	Female	<55
TCGA-FK-A3SD-01	-3.17245	Wild type	NA	Classical/usual	Unifocal	Unilateral	R0	Stage I	N0	T1	Female	≥55
TCGA-FK-A3SE-01	-2.02758	Wild type	None	Classical/usual	Multifocal	Bilateral	R0	Stage I	N1	T2	Female	<55
TCGA-FK-A3SH-01	-1.78486	Mutated	None	Classical/usual	Multifocal	Bilateral	R0	Stage III	N1	T2	Female	<55
TCGA-FK-A4UB-01	-2.31711	Wild type	Minimal (T3)	Classical/usual	Multifocal	Unilateral	R1	Stage III	N1	T3	Male	<55
TCGA-FY-A2QD-01	-2.64048	Wild type	None	Classical/usual	Multifocal	Unilateral	NA	NA	N0	T1	Female	≥55
TCGA-FY-A3BL-01	-1.94191	Mutated	None	Classical/usual	NA	Unilateral	R0	Stage I	NA	T1	Male	<55
TCGA-FY-A3I4-01	-2.72028	Mutated	None	Classical/usual	Unifocal	Unilateral	R0	Stage I	N0	T2	Female	<55
TCGA-FY-A3I5-01	-2.83152	Wild type	None	Follicular	Multifocal	Unilateral	R0	Stage III	N0	T3	Female	≥55
TCGA-FY-A3NM-01	-2.91281	Wild type	Minimal (T3)	Classical/usual	Multifocal	Bilateral	R0	Stage III	N0	T3	Female	<55
TCGA-FY-A3NP-01	-2.72021	Wild type	None	Follicular	Unifocal	Unilateral	R0	Stage I	N0	T1	Male	≥55
TCGA-FY-A3ON-01	-2.2164	Mutated	None	Classical/usual	Multifocal	Bilateral	R0	Stage I	N1	T2	Male	<55
TCGA-FY-A3R6-01	-2.68414	Wild type	None	Classical/usual	Multifocal	Unilateral	R0	Stage IV	N1	T2	Female	≥55
TCGA-FY-A3R7-01	-3.1889	Mutated	Minimal (T3)	Classical/usual	Multifocal	Bilateral	NA	Stage III	N1	T3	Female	<55
TCGA-FY-A3R8-01	-1.61802	Mutated	Minimal (T3)	Classical/usual	Unifocal	Unilateral	R0	Stage III	NA	T3	Female	≥55
TCGA-FY-A3R9-01	-2.68402	Wild type	None	Classical/usual	Multifocal	Bilateral	R0	Stage I	N0	T1	Female	≥55
TCGA-FY-A3RA-01	-2.544	Mutated	None	Classical/usual	Unifocal	Unilateral	R0	Stage I	NA	T2	Female	<55
TCGA-FY-A3TY-01	-2.58771	Mutated	Minimal (T3)	Classical/usual	Unifocal	Unilateral	R0	Stage III	N0	T3	Female	≥55
TCGA-FY-A3W9-01	-2.38957	Wild type	None	Follicular	Unifocal	Unilateral	R1	Stage II	N0	T2	Female	≥55
TCGA-FY-A3WA-01	-2.72461	Wild type	None	Follicular	Unifocal	Unilateral	R0	Stage I	NA	T1	Female	<55
TCGA-FY-A3YR-01	-1.63361	Mutated	Minimal (T3)	Classical/usual	Unifocal	Unilateral	R0	Stage III	N1	T3	Female	≥55
TCGA-FY-A40K-01	-2.42615	Mutated	None	Classical/usual	Multifocal	Unilateral	R0	Stage I	N0	T1	Female	<55
TCGA-FY-A40L-01	-1.50262	Mutated	Moderate/Advanced (T4)	Classical/usual	Multifocal	Bilateral	NA	Stage IV	N1	T4	Female	≥55
TCGA-FY-A40M-01	-1.83584	Wild type	None	Classical/usual	Multifocal	Bilateral	R0	Stage I	N0	T1	Female	<55
TCGA-FY-A40N-01	-2.4939	Wild type	None	Follicular	Multifocal	Bilateral	R0	Stage I	N0	T1	Female	≥55
TCGA-FY-A4B0-01	-2.47857	Wild type	None	Classical/usual	Multifocal	Bilateral	R1	Stage I	NA	T1	Male	≥55
TCGA-FY-A4B3-01	-1.95777	Mutated	Minimal (T3)	Classical/usual	Multifocal	Isthmus	R1	Stage III	N1	T3	Male	<55
TCGA-FY-A4B4-01	-1.95944	Mutated	None	Classical/usual	Unifocal	Unilateral	R1	Stage III	N1	T1	Female	≥55
TCGA-FY-A76V-01	-3.14196	Wild type	None	Classical/usual	Multifocal	Isthmus	R0	Stage II	NA	T2	Male	<55
TCGA-GE-A2C6-01	-1.99167	Mutated	None	Classical/usual	Unifocal	Unilateral	NA	Stage I	N1	T2	Female	<55
TCGA-H2-A26U-01	-1.73753	Mutated	Minimal (T3)	Classical/usual	Multifocal	Bilateral	NA	Stage III	N0	T3	Female	<55
TCGA-H2-A2K9-01	-3.06576	Wild type	None	Classical/usual	Multifocal	Bilateral	NA	Stage I	N1	T2	Male	<55
TCGA-H2-A3RH-01	-2.47041	Wild type	None	Follicular	Multifocal	Unilateral	NA	Stage I	N0	T1	Female	<55
TCGA-H2-A3RI-01	-1.94745	Mutated	Minimal (T3)	Classical/usual	Unifocal	Unilateral	NA	Stage I	N0	T3	Female	<55
TCGA-H2-A421-01	-1.59348	Mutated	None	Classical/usual	Unifocal	Unilateral	NA	Stage I	N1	T1	Female	<55
TCGA-H2-A422-01	-1.98497	Mutated	None	Classical/usual	Unifocal	Unilateral	NA	Stage I	N0	T2	Female	<55
TCGA-IM-A3EB-01	-1.36582	Mutated	Minimal (T3)	Classical/usual	Unifocal	Unilateral	R0	Stage I	N1	T3	Female	<55
TCGA-IM-A3ED-01	-2.42022	Mutated	None	Classical/usual	Unifocal	Unilateral	R0	Stage I	N0	T1	Female	≥55
TCGA-IM-A3U2-01	-1.44882	Mutated	Minimal (T3)	Tall Cell	Multifocal	Bilateral	R0	Stage IV	N1	T3	Female	≥55
TCGA-IM-A3U3-01	-1.70347	Mutated	None	Tall Cell	Multifocal	Bilateral	NA	Stage I	N0	T1	Female	≥55
TCGA-IM-A41Z-01	-2.24668	Wild type	None	Follicular	Multifocal	Bilateral	R0	Stage I	N0	T1	Female	<55
TCGA-IM-A420-01	-1.5617	Mutated	None	Classical/usual	Multifocal	Bilateral	R0	Stage I	N1	T2	Female	<55
TCGA-J8-A3NZ-01	-2.00781	Mutated	Minimal (T3)	Classical/usual	Unifocal	Unilateral	R0	Stage III	N1	T3	Female	<55
TCGA-J8-A3O0-01	-2.85949	Wild type	None	Classical/usual	Unifocal	Unilateral	R0	Stage I	N0	T2	Male	<55
TCGA-J8-A3O1-01	-1.86361	Wild type	None	Classical/usual	Unifocal	Unilateral	R0	Stage I	N1	T3	Female	<55
TCGA-J8-A3O2-01	-2.88041	Mutated	Minimal (T3)	Classical/usual	Multifocal	Bilateral	R1	Stage I	N1	T3	Male	<55
TCGA-J8-A3YD-01	-2.62579	Mutated	None	Classical/usual	Unifocal	Unilateral	R0	Stage III	N1	T1	Female	<55
TCGA-J8-A3YE-01	-1.92944	Mutated	Minimal (T3)	Classical/usual	Unifocal	Unilateral	R0	Stage I	N1	T3	Female	<55
TCGA-J8-A3YF-01	-1.62496	Mutated	None	Classical/usual	Multifocal	Bilateral	R0	Stage III	N1	T1	Male	≥55
TCGA-J8-A3YG-01	-1.56077	Mutated	None	Classical/usual	Multifocal	Bilateral	R0	Stage III	N1	T2	Female	<55
TCGA-J8-A3YH-01	-2.33815	Mutated	None	Classical/usual	Multifocal	Bilateral	R0	Stage I	N1	T3	Male	<55
TCGA-J8-A42S-01	-2.03542	Mutated	None	Classical/usual	Multifocal	Bilateral	R0	Stage III	N1	T1	Male	<55
TCGA-J8-A4HW-01	-2.73999	Wild type	None	Classical/usual	Multifocal	Unilateral	R0	Stage III	N1	T2	Female	≥55
TCGA-KS-A41F-01	-1.60455	Mutated	None	Classical/usual	Unifocal	Unilateral	R0	Stage I	N1	T2	Female	<55
TCGA-KS-A41I-01	-1.48096	Wild type	None	Follicular	Unifocal	Unilateral	R0	Stage I	N0	T1	Female	<55
TCGA-KS-A41J-01	-1.5366	Mutated	None	Classical/usual	Unifocal	Unilateral	R0	Stage I	N1	T2	Female	<55
TCGA-KS-A41L-01	-2.0881	Wild type	None	Follicular	Unifocal	Unilateral	R0	Stage I	N0	T2	Female	<55
TCGA-KS-A4I1-01	-1.15145	Mutated	None	Classical/usual	Unifocal	Unilateral	R1	Stage I	N0	T2	Female	<55
TCGA-KS-A4I3-01	-2.4413	Mutated	Minimal (T3)	Classical/usual	Unifocal	Unilateral	R1	Stage I	N1	T3	Male	<55
TCGA-KS-A4I5-01	-2.37024	Mutated	None	Classical/usual	Unifocal	Unilateral	R0	Stage IV	N1	T1	Female	<55
TCGA-KS-A4I7-01	-2.2664	Mutated	None	Classical/usual	Unifocal	Unilateral	R0	Stage I	N0	T1	Female	≥55
TCGA-KS-A4I9-01	-1.48164	Mutated	None	Classical/usual	Unifocal	Isthmus	R0	Stage I	N0	T1	Female	<55
TCGA-KS-A4IB-01	-1.2214	Mutated	None	Classical/usual	Unifocal	Unilateral	R0	Stage I	N1	T2	Female	<55
TCGA-KS-A4IC-01	-2.09223	Mutated	None	Classical/usual	Unifocal	Unilateral	NA	Stage III	N1	T1	Female	<55
TCGA-KS-A4ID-01	-1.68152	Wild type	None	Follicular	Unifocal	Unilateral	R0	Stage I	N0	T1	Female	≥55
TCGA-L6-A4EP-01	-1.71948	Mutated	None	Classical/usual	Unifocal	Unilateral	R0	Stage I	N0	T2	Female	<55
TCGA-L6-A4EQ-01	-1.89937	Mutated	None	Classical/usual	Unifocal	Isthmus	R0	Stage III	N1	T2	Male	<55
TCGA-L6-A4ET-01	-1.82472	Mutated	None	Follicular	Unifocal	Unilateral	R0	Stage IV	NA	T3	Female	<55
TCGA-L6-A4EU-01	-1.55497	Mutated	Minimal (T3)	Tall Cell	Multifocal	Unilateral	R1	Stage III	N1	T3	Female	≥55
TCGA-MK-A4N6-01	-1.55137	Mutated	NA	Classical/usual	Unifocal	Unilateral	R0	Stage I	N1	T3	Male	<55
TCGA-MK-A4N7-01	-2.23039	Mutated	None	Classical/usual	Unifocal	Isthmus	R0	Stage I	N0	T2	Female	<55
TCGA-MK-A4N9-01	-2.46014	Mutated	Minimal (T3)	Classical/usual	Multifocal	Bilateral	R0	Stage I	N1	T3	Female	<55
TCGA-MK-A84Z-01	-2.44599	Wild type	NA	Follicular	Multifocal	Unilateral	NA	Stage III	NA	T3	Male	≥55
TCGA-QD-A8IV-01	-2.45143	Wild type	Minimal (T3)	Classical/usual	Multifocal	NA	NA	Stage IV	N1	T3	Female	<55

## Sheet: Table S9
Table S9. 435 TCGA-THCA MACIS/ATA comparison
Sample ID	PFI.time	PFI	signature_riskscore	MACIS Score	ATA Risk Group
TCGA-BJ-A0YZ-01	754	0	-2.92548	6.1	low
TCGA-BJ-A0Z0-01	419	0	-2.26221	5.45	low
TCGA-BJ-A0Z2-01	158	1	-1.56978	8.4	high
TCGA-BJ-A0Z3-01	497	0	-2.41604	3.49	low
TCGA-BJ-A0Z5-01	448	0	-1.58894	7.44	intermediate
TCGA-BJ-A0Z9-01	1257	0	-1.92653	7.4	intermediate
TCGA-BJ-A0ZA-01	574	0	-2.80756	6.38	low
TCGA-BJ-A0ZB-01	122	0	-1.73579	8	high
TCGA-BJ-A0ZC-01	352	0	-2.60441	5.45	low
TCGA-BJ-A0ZE-01	509	0	-1.57569	8.75	intermediate
TCGA-BJ-A0ZG-01	775	0	-3.39589	7.51	low
TCGA-BJ-A0ZH-01	460	0	-1.70944	5.96	intermediate
TCGA-BJ-A0ZJ-01	1280	0	-2.63937	4.45	intermediate
TCGA-BJ-A18Y-01	1563	0	-2.81768	3.52	low
TCGA-BJ-A190-01	626	0	-2.93934	5.45	low
TCGA-BJ-A192-01	1349	0	-2.79885	6.97	intermediate
TCGA-BJ-A28X-01	494	1	-1.93884	4.46	intermediate
TCGA-BJ-A28Z-01	337	0	-1.83304	5.19	intermediate
TCGA-BJ-A290-01	329	1	-1.43872	8.95	intermediate
TCGA-BJ-A291-01	696	0	-2.65383	4.93	low
TCGA-BJ-A2NA-01	127	1	-2.01419	8.61	intermediate
TCGA-BJ-A3PR-01	1107	0	-1.84304	7.55	low
TCGA-BJ-A3PT-01	709	0	-2.55342	6.53	intermediate
TCGA-BJ-A3PU-01	174	1	-0.917828	5.94	intermediate
TCGA-BJ-A45C-01	243	1	-3.35368	7.54	intermediate
TCGA-BJ-A45D-01	331	0	-2.52498	3.88	low
TCGA-BJ-A45G-01	725	0	-2.9925	4.59	intermediate
TCGA-BJ-A45H-01	865	0	-2.83862	6.05	intermediate
TCGA-BJ-A45I-01	110	1	-1.62981	6.71	intermediate
TCGA-BJ-A45K-01	705	0	-3.17695	3.79	low
TCGA-BJ-A4O8-01	591	0	-1.72363	4.21	intermediate
TCGA-CE-A13K-01	385	0	-2.52197	5.45	intermediate
TCGA-CE-A27D-01	374	0	-2.47361	4	intermediate
TCGA-CE-A3MD-01	389	0	-2.48659	3.55	intermediate
TCGA-CE-A3ME-01	379	0	-1.89959	5.28	low
TCGA-CE-A481-01	346	0	-2.36667	3.73	low
TCGA-CE-A482-01	325	0	-1.99463	3.7	intermediate
TCGA-CE-A483-01	457	0	-2.19459	4.3	intermediate
TCGA-CE-A484-01	378	0	-2.31433	4.6	intermediate
TCGA-CE-A485-01	385	0	-2.46741	4.45	intermediate
TCGA-DE-A0XZ-01	204	1	-2.08657	5.8	intermediate
TCGA-DE-A0Y2-01	658	0	-2.38957	3.82	intermediate
TCGA-DE-A2OL-01	1145	0	-2.75577	4.39	low
TCGA-DE-A3KN-01	831	0	-2.80283	6.48	intermediate
TCGA-DE-A4M8-01	564	0	-2.39007	5.39	intermediate
TCGA-DE-A4M9-01	573	0	-3.01501	5	low
TCGA-DE-A4MA-01	916	0	-1.24296	6.42	intermediate
TCGA-DE-A4MB-01	352	0	-1.04072	9.64	intermediate
TCGA-DE-A4MC-01	332	1	-1.23681	5.28	intermediate
TCGA-DE-A4MD-01	267	1	-1.20888	7.48	intermediate
TCGA-DJ-A13M-01	1484	0	-2.46662	3.7	low
TCGA-DJ-A13O-01	1161	0	-2.56928	4.81	low
TCGA-DJ-A13P-01	5150	0	-2.38352	5.61	intermediate
TCGA-DJ-A13R-01	565	0	-1.42831	5.5	intermediate
TCGA-DJ-A13S-01	265	0	-1.82661	3.64	low
TCGA-DJ-A13T-01	1709	0	-2.25688	3.76	low
TCGA-DJ-A13U-01	1590	0	-2.20867	6.13	intermediate
TCGA-DJ-A13V-01	1313	0	-2.18882	4.97	intermediate
TCGA-DJ-A13W-01	1593	0	-1.87822	4.2	low
TCGA-DJ-A13X-01	253	0	-2.95139	6.03	intermediate
TCGA-DJ-A1QD-01	1462	0	-2.6883	3.76	intermediate
TCGA-DJ-A1QE-01	4134	0	-1.62482	6.41	intermediate
TCGA-DJ-A1QF-01	931	0	-2.73099	6.75	intermediate
TCGA-DJ-A1QG-01	1368	0	-1.83342	5.5	low
TCGA-DJ-A1QH-01	1293	0	-1.94451	7.39	intermediate
TCGA-DJ-A1QI-01	455	0	-2.29224	5.94	low
TCGA-DJ-A1QL-01	535	0	-2.44652	6.23	low
TCGA-DJ-A1QM-01	183	0	-2.85418	3.57	low
TCGA-DJ-A1QN-01	1295	0	-1.96036	3.57	low
TCGA-DJ-A1QO-01	1062	1	-1.42212	7.18	intermediate
TCGA-DJ-A1QQ-01	534	0	-2.35639	5.34	intermediate
TCGA-DJ-A2PN-01	307	0	-2.50856	5.99	low
TCGA-DJ-A2PO-01	243	0	-1.87967	4.5	low
TCGA-DJ-A2PP-01	930	0	-2.53784	4.84	low
TCGA-DJ-A2PQ-01	1077	0	-2.29152	4.15	intermediate
TCGA-DJ-A2PR-01	835	0	-2.30658	4.7	intermediate
TCGA-DJ-A2PS-01	797	0	-2.77975	4.53	intermediate
TCGA-DJ-A2PT-01	1181	0	-1.44222	7.05	intermediate
TCGA-DJ-A2PU-01	1033	0	-2.69895	5	low
TCGA-DJ-A2PV-01	973	0	-3.03471	5.26	low
TCGA-DJ-A2PW-01	1060	0	-2.36768	6.58	intermediate
TCGA-DJ-A2PX-01	881	0	-2.86918	4.76	low
TCGA-DJ-A2PY-01	267	0	-1.80795	5.43	intermediate
TCGA-DJ-A2PZ-01	256	0	-1.91024	6.55	intermediate
TCGA-DJ-A2Q0-01	1045	0	-1.72813	5.4	low
TCGA-DJ-A2Q1-01	1148	0	-1.63427	4	intermediate
TCGA-DJ-A2Q2-01	1337	0	-2.92088	6.03	intermediate
TCGA-DJ-A2Q3-01	385	1	-2.15042	6.2	intermediate
TCGA-DJ-A2Q4-01	1032	0	-1.89354	4.63	intermediate
TCGA-DJ-A2Q5-01	1140	0	-2.00195	5.28	intermediate
TCGA-DJ-A2Q6-01	1109	0	-2.28574	4.43	intermediate
TCGA-DJ-A2Q7-01	1068	0	-2.64491	5.91	intermediate
TCGA-DJ-A2Q9-01	1092	0	-1.50092	5.65	intermediate
TCGA-DJ-A2QA-01	1020	0	-2.75319	5.87	intermediate
TCGA-DJ-A2QB-01	1070	0	-2.58415	5.72	intermediate
TCGA-DJ-A2QC-01	1215	0	-2.5852	6.29	low
TCGA-DJ-A3UK-01	1123	0	-2.75442	3.55	low
TCGA-DJ-A3UM-01	944	0	-2.15201	3.99	low
TCGA-DJ-A3UN-01	986	0	-2.15113	4.38	low
TCGA-DJ-A3UO-01	641	1	-1.76859	6.88	intermediate
TCGA-DJ-A3UP-01	499	0	-2.38169	3.73	low
TCGA-DJ-A3UQ-01	595	0	-1.09893	4.81	intermediate
TCGA-DJ-A3UR-01	1105	0	-2.59317	5.38	intermediate
TCGA-DJ-A3US-01	998	0	-2.59065	3.55	low
TCGA-DJ-A3UT-01	1105	0	-2.83959	3.71	low
TCGA-DJ-A3UU-01	713	0	-2.78308	6.25	intermediate
TCGA-DJ-A3UW-01	1812	0	-1.9293	4.36	low
TCGA-DJ-A3UX-01	345	0	-3.06022	3.83	low
TCGA-DJ-A3UY-01	1091	0	-2.59381	3.46	low
TCGA-DJ-A3UZ-01	1246	0	-3.27696	6.84	intermediate
TCGA-DJ-A3V0-01	1125	0	-1.90467	6.02	high
TCGA-DJ-A3V2-01	615	0	-2.16783	4.15	intermediate
TCGA-DJ-A3V3-01	931	0	-2.62852	5.28	low
TCGA-DJ-A3V4-01	1294	0	-2.64085	6.19	intermediate
TCGA-DJ-A3V5-01	584	0	-1.96394	8.5	intermediate
TCGA-DJ-A3V7-01	706	0	-1.96338	5.18	intermediate
TCGA-DJ-A3V8-01	647	0	-1.97256	4.85	intermediate
TCGA-DJ-A3V9-01	623	0	-2.66316	4.69	intermediate
TCGA-DJ-A3VA-01	755	0	-2.17142	3.7	intermediate
TCGA-DJ-A3VB-01	697	0	-1.59807	6.81	intermediate
TCGA-DJ-A3VD-01	1238	0	-1.50184	3.46	intermediate
TCGA-DJ-A3VE-01	577	0	-2.7261	4.51	low
TCGA-DJ-A3VF-01	292	0	-1.11816	6.1	intermediate
TCGA-DJ-A3VG-01	1085	0	-2.88997	3.53	low
TCGA-DJ-A3VL-01	411	1	-2.70065	3.28	low
TCGA-DJ-A3VM-01	840	0	-1.89616	6.34	low
TCGA-DJ-A4UL-01	939	0	-1.85438	5.77	low
TCGA-DJ-A4UR-01	113	1	-2.00116	7.7	high
TCGA-DJ-A4UT-01	823	0	-2.32143	3.4	low
TCGA-DJ-A4UW-01	819	0	-2.91612	4.52	intermediate
TCGA-DJ-A4V0-01	1081	0	-2.9938	3.73	low
TCGA-DJ-A4V2-01	95	0	-1.94862	4	low
TCGA-DJ-A4V4-01	481	0	-2.35701	4.11	intermediate
TCGA-DJ-A4V5-01	1076	0	-2.03061	6.63	intermediate
TCGA-DO-A1JZ-01	1670	0	-2.52744	5.09	low
TCGA-DO-A1K0-01	577	1	-2.0023	5.36	intermediate
TCGA-DO-A2HM-01	71	0	-1.63094	4.46	intermediate
TCGA-E3-A3DZ-01	1436	0	-2.32131	5.9	intermediate
TCGA-E3-A3E0-01	2019	0	-2.64715	3.82	low
TCGA-E3-A3E1-01	2449	0	-2.0017	4.13	low
TCGA-E3-A3E2-01	1922	0	-2.20208	3.61	intermediate
TCGA-E3-A3E3-01	445	1	-2.03202	4.76	low
TCGA-E3-A3E5-01	1215	0	-2.2987	4.86	high
TCGA-E8-A242-01	950	0	-2.0967	7.02	intermediate
TCGA-E8-A2EA-01	1085	0	-1.75263	4.61	low
TCGA-E8-A2JQ-01	356	0	-1.2873	4.73	intermediate
TCGA-E8-A3X7-01	951	0	-1.90133	5.86	high
TCGA-E8-A413-01	912	0	-1.86324	3.55	low
TCGA-E8-A414-01	958	0	-2.28216	5.1	intermediate
TCGA-E8-A415-01	944	0	-2.46796	3.4	intermediate
TCGA-E8-A416-01	952	0	-3.60598	4.53	low
TCGA-E8-A417-01	938	0	-1.52699	3.85	intermediate
TCGA-E8-A418-01	92	0	-1.10431	9.7	high
TCGA-E8-A419-01	774	0	-1.28084	4	intermediate
TCGA-E8-A432-01	720	1	-1.84289	5.31	low
TCGA-E8-A433-01	951	0	-1.80738	3.85	intermediate
TCGA-E8-A434-01	953	0	-2.47642	4.69	low
TCGA-E8-A436-01	455	0	-2.12872	4.99	intermediate
TCGA-E8-A437-01	1213	0	-2.20374	5.01	low
TCGA-E8-A438-01	1019	0	-2.35675	3.79	low
TCGA-E8-A44K-01	943	0	-1.70827	4.6	low
TCGA-E8-A44M-01	917	0	-1.82061	3.4	low
TCGA-EL-A3CM-01	813	0	-1.93069	8.62	intermediate
TCGA-EL-A3CN-01	4731	0	-1.48666	6.21	intermediate
TCGA-EL-A3CO-01	2973	0	-2.41899	10.09	intermediate
TCGA-EL-A3CR-01	233	0	-1.30871	9.29	intermediate
TCGA-EL-A3CS-01	1385	1	-2.11661	7.16	high
TCGA-EL-A3CU-01	4780	0	-1.73002	7.7	intermediate
TCGA-EL-A3CV-01	1154	0	-1.09091	6.7	intermediate
TCGA-EL-A3CX-01	3243	0	-2.97357	4.09	low
TCGA-EL-A3CZ-01	1426	1	-2.96358	5.45	intermediate
TCGA-EL-A3D1-01	2997	0	-2.27317	4.75	low
TCGA-EL-A3GP-01	1506	0	-1.06503	8.25	intermediate
TCGA-EL-A3GQ-01	1528	0	-3.04894	6.96	low
TCGA-EL-A3GR-01	3501	0	-2.44323	5	intermediate
TCGA-EL-A3GS-01	1989	0	-2.31197	5.36	intermediate
TCGA-EL-A3GU-01	544	1	-1.61771	8.26	intermediate
TCGA-EL-A3GV-01	1532	0	-2.56415	6.77	intermediate
TCGA-EL-A3GW-01	1527	0	-2.08666	3.85	low
TCGA-EL-A3GX-01	439	1	-1.05913	3.58	intermediate
TCGA-EL-A3GY-01	3076	0	-2.22943	7.55	high
TCGA-EL-A3H1-01	1500	0	-2.94461	5.88	low
TCGA-EL-A3H2-01	1019	1	-2.4041	6.59	low
TCGA-EL-A3H4-01	1512	0	-2.3912	7.08	high
TCGA-EL-A3H5-01	2542	0	-1.31255	7.16	high
TCGA-EL-A3H7-01	4228	0	-1.30907	5	intermediate
TCGA-EL-A3H8-01	4577	0	-2.1322	4.7	intermediate
TCGA-EL-A3MW-01	3305	0	-2.16278	5.45	low
TCGA-EL-A3MY-01	533	1	-0.474888	11.83	high
TCGA-EL-A3MZ-01	1597	0	-1.612	7.36	high
TCGA-EL-A3N2-01	902	0	-1.80158	5.45	intermediate
TCGA-EL-A3N3-01	5423	0	-1.57578	7.04	intermediate
TCGA-EL-A3T0-01	4335	0	-3.39376	6.7	intermediate
TCGA-EL-A3T1-01	3941	0	-1.50821	5.24	intermediate
TCGA-EL-A3T2-01	903	1	-3.44415	5.3	intermediate
TCGA-EL-A3T3-01	4017	0	-2.09256	6.09	low
TCGA-EL-A3T6-01	2988	0	-1.61329	4.45	intermediate
TCGA-EL-A3T7-01	1256	0	-2.28072	5.36	intermediate
TCGA-EL-A3T8-01	3269	0	-2.18456	4.24	low
TCGA-EL-A3T9-01	174	1	0.309202	8.72	high
TCGA-EL-A3TA-01	2035	0	-2.78653	5.61	low
TCGA-EL-A3TB-01	2519	0	-2.05329	5.42	intermediate
TCGA-EL-A3ZG-01	2724	0	-2.33153	5.9	intermediate
TCGA-EL-A3ZH-01	2773	0	-2.61418	5.11	intermediate
TCGA-EL-A3ZK-01	1575	0	-1.7113	4.03	intermediate
TCGA-EL-A3ZL-01	1895	0	-2.14334	4.3	intermediate
TCGA-EL-A3ZP-01	1992	0	-1.75527	4.88	high
TCGA-EL-A3ZQ-01	1862	0	-1.93614	7.32	low
TCGA-EL-A3ZR-01	1830	0	-2.16694	4.34	low
TCGA-EL-A3ZS-01	215	0	-2.67013	3.58	intermediate
TCGA-EL-A3ZT-01	1808	0	-2.63288	4.85	intermediate
TCGA-EL-A4JV-01	1748	0	-2.6102	4.63	low
TCGA-EL-A4K1-01	1046	0	-1.61724	6.46	intermediate
TCGA-EL-A4K2-01	928	0	-2.68021	3.98	low
TCGA-EL-A4K4-01	1623	0	-1.44508	5.42	intermediate
TCGA-EL-A4K6-01	874	1	-1.14783	8.86	high
TCGA-EL-A4K7-01	1251	0	-1.79681	7.67	intermediate
TCGA-EL-A4K9-01	1455	0	-2.82352	7.97	intermediate
TCGA-EL-A4KD-01	1326	0	-2.8288	5.63	intermediate
TCGA-EL-A4KG-01	739	0	-1.4586	5.15	intermediate
TCGA-EL-A4KH-01	823	0	-2.43521	3.73	low
TCGA-EL-A4KI-01	265	1	-1.76875	8.44	intermediate
TCGA-EM-A1CS-01	817	0	-2.40542	4.79	low
TCGA-EM-A1CT-01	553	0	-2.01211	7.53	intermediate
TCGA-EM-A1CU-01	636	0	-1.84237	5.05	intermediate
TCGA-EM-A1CV-01	1475	0	-2.04572	3.4	low
TCGA-EM-A1CW-01	549	0	-2.77639	4.45	intermediate
TCGA-EM-A1YA-01	602	0	-2.50779	7.03	low
TCGA-EM-A1YB-01	592	0	-1.65047	6.65	low
TCGA-EM-A1YC-01	2391	0	-2.29584	7.51	intermediate
TCGA-EM-A1YD-01	1734	0	-3.61522	5.35	low
TCGA-EM-A1YE-01	1645	0	-2.6498	4.66	low
TCGA-EM-A22I-01	448	0	-1.92464	6.79	intermediate
TCGA-EM-A22K-01	479	0	-2.54946	5.01	intermediate
TCGA-EM-A22L-01	318	0	-2.45402	3.76	low
TCGA-EM-A22M-01	442	0	-1.45877	4.67	low
TCGA-EM-A22N-01	324	0	-2.4261	6.04	low
TCGA-EM-A22O-01	1344	0	-1.84945	9.98	high
TCGA-EM-A22P-01	1256	0	-1.81181	6.48	intermediate
TCGA-EM-A22Q-01	433	0	-2.94043	4.72	intermediate
TCGA-EM-A2CJ-01	1447	0	-3.06656	4.28	low
TCGA-EM-A2CK-01	544	0	-2.46361	3.79	intermediate
TCGA-EM-A2CL-01	401	0	-2.9744	3.85	low
TCGA-EM-A2CN-01	715	0	-2.27497	9.76	high
TCGA-EM-A2CO-01	184	0	-1.89684	7.03	low
TCGA-EM-A2CP-01	91	0	-2.2774	4.06	low
TCGA-EM-A2CQ-01	374	0	-2.9598	3.74	intermediate
TCGA-EM-A2CR-01	415	0	-2.27504	4.46	low
TCGA-EM-A2CS-01	841	0	-2.80276	7.05	intermediate
TCGA-EM-A2CT-01	1474	0	-2.89208	3.43	low
TCGA-EM-A2CU-01	400	0	-2.68132	4.96	intermediate
TCGA-EM-A2OV-01	674	0	-1.86224	5.75	low
TCGA-EM-A2OW-01	1227	0	-2.66736	3.49	low
TCGA-EM-A2OX-01	600	0	-2.31067	4.22	intermediate
TCGA-EM-A2OY-01	983	0	-1.47033	4.46	low
TCGA-EM-A2OZ-01	1033	0	-2.04492	5.79	low
TCGA-EM-A2P0-01	535	0	-2.44589	3.73	intermediate
TCGA-EM-A2P1-01	363	1	-1.84612	4.03	intermediate
TCGA-EM-A2P2-01	526	0	-2.73292	5.18	intermediate
TCGA-EM-A2P3-01	444	0	-1.47469	4.18	low
TCGA-EM-A3AI-01	685	0	-2.6873	6.13	low
TCGA-EM-A3AJ-01	941	0	-3.10506	5.33	intermediate
TCGA-EM-A3AK-01	477	0	-2.48776	5.56	low
TCGA-EM-A3AL-01	430	0	-2.89558	4.17	low
TCGA-EM-A3AN-01	1006	0	-2.41529	4.46	intermediate
TCGA-EM-A3AO-01	1354	0	-2.46254	5.78	intermediate
TCGA-EM-A3AP-01	254	0	-2.73561	4.18	low
TCGA-EM-A3AQ-01	904	0	-2.60629	7.19	low
TCGA-EM-A3AR-01	1133	0	-3.50649	3.64	intermediate
TCGA-EM-A3FJ-01	850	0	-2.46214	3.4	intermediate
TCGA-EM-A3FK-01	723	0	-2.26877	3.46	intermediate
TCGA-EM-A3FL-01	1441	0	-2.82365	5.49	low
TCGA-EM-A3FM-01	514	1	-1.27339	5.22	intermediate
TCGA-EM-A3FN-01	367	0	-2.41035	4.62	intermediate
TCGA-EM-A3FO-01	532	0	-1.27765	4.52	intermediate
TCGA-EM-A3FP-01	529	0	-2.11266	6.34	low
TCGA-EM-A3FR-01	457	0	-3.23466	5.3	intermediate
TCGA-EM-A3O3-01	441	0	-0.928744	7.57	intermediate
TCGA-EM-A3O6-01	458	0	-2.31138	5.52	low
TCGA-EM-A3O7-01	223	0	-2.10021	5.18	intermediate
TCGA-EM-A3O8-01	381	0	-2.37593	3.49	low
TCGA-EM-A3OA-01	822	0	-1.88409	5.06	low
TCGA-EM-A3OB-01	1176	0	-2.45392	3.76	low
TCGA-EM-A3ST-01	966	1	-1.41283	6.58	intermediate
TCGA-EM-A3SU-01	911	0	-1.50627	4.07	intermediate
TCGA-EM-A3SX-01	908	0	-2.64802	5.42	intermediate
TCGA-EM-A3SY-01	411	0	-1.397	3.52	low
TCGA-EM-A3SZ-01	389	0	-1.35337	4.14	low
TCGA-EM-A4FF-01	1785	1	-1.75293	4.65	intermediate
TCGA-EM-A4FH-01	892	0	-2.9858	6.93	intermediate
TCGA-EM-A4FK-01	649	0	-2.52303	3.88	low
TCGA-EM-A4FM-01	162	0	-1.01519	7.62	intermediate
TCGA-EM-A4FN-01	802	0	-1.61547	4.49	intermediate
TCGA-EM-A4FO-01	802	0	-2.45695	6.09	low
TCGA-EM-A4FQ-01	683	0	-1.49801	4.41	intermediate
TCGA-EM-A4FU-01	781	1	-2.17487	4.36	intermediate
TCGA-EM-A4FV-01	744	0	-2.07141	5.51	low
TCGA-EM-A4G1-01	416	0	-2.26139	3.61	low
TCGA-ET-A25G-01	2492	0	-1.0636	6.68	intermediate
TCGA-ET-A25I-01	2485	0	-1.82441	3.82	low
TCGA-ET-A25K-01	2142	0	-2.49557	3.85	intermediate
TCGA-ET-A25L-01	1721	0	-1.73996	7.06	intermediate
TCGA-ET-A25M-01	1831	0	-1.99404	3.85	intermediate
TCGA-ET-A25N-01	1928	0	-2.26871	3.79	intermediate
TCGA-ET-A25O-01	1986	0	-1.64849	3.79	intermediate
TCGA-ET-A25P-01	559	0	-1.78066	3.28	low
TCGA-ET-A25R-01	1930	0	-1.57952	5.86	intermediate
TCGA-ET-A2MX-01	2689	0	-1.95779	3.73	intermediate
TCGA-ET-A2MY-01	1787	0	-1.46699	6.15	low
TCGA-ET-A2MZ-01	1133	0	-2.41543	3.46	low
TCGA-ET-A2N0-01	1600	0	-2.08138	4.68	intermediate
TCGA-ET-A2N3-01	2535	0	-2.86555	4.3	low
TCGA-ET-A2N4-01	81	0	-2.24177	6.59	intermediate
TCGA-ET-A2N5-01	2460	0	-2.72966	6.03	intermediate
TCGA-ET-A39I-01	1011	0	-2.79589	7.21	low
TCGA-ET-A39J-01	3227	0	-2.69378	4	low
TCGA-ET-A39K-01	711	1	-2.19531	7.04	intermediate
TCGA-ET-A39L-01	3299	0	-3.19784	4.75	intermediate
TCGA-ET-A39M-01	2582	0	-1.91087	4.3	low
TCGA-ET-A39N-01	3751	0	-2.09766	4.6	intermediate
TCGA-ET-A39O-01	3059	0	-1.60369	3.58	intermediate
TCGA-ET-A39P-01	2900	0	-1.908	9.43	intermediate
TCGA-ET-A39R-01	2863	0	-1.61078	3.64	low
TCGA-ET-A39S-01	1676	0	-3.01415	3.4	low
TCGA-ET-A39T-01	2987	0	-2.17228	7.2	intermediate
TCGA-ET-A3BN-01	859	0	-2.67999	4	low
TCGA-ET-A3BO-01	1533	0	-1.87511	6.27	intermediate
TCGA-ET-A3BP-01	2406	0	-1.92007	3.85	intermediate
TCGA-ET-A3BQ-01	2331	0	-2.86668	4	low
TCGA-ET-A3BS-01	176	0	-1.92829	6.01	intermediate
TCGA-ET-A3BT-01	267	1	-1.60673	5.55	intermediate
TCGA-ET-A3BU-01	2367	0	-2.43602	3.52	intermediate
TCGA-ET-A3BV-01	1204	1	-1.36931	4.96	intermediate
TCGA-ET-A3BW-01	1419	0	-2.14012	4.06	low
TCGA-ET-A3BX-01	1596	0	-1.31356	5.6	intermediate
TCGA-ET-A3DO-01	570	1	-1.30099	3.85	low
TCGA-ET-A3DP-01	2877	0	-2.71971	4.19	low
TCGA-ET-A3DQ-01	2581	0	-3.64837	3.74	low
TCGA-ET-A3DR-01	2451	0	-3.07369	3.72	intermediate
TCGA-ET-A3DS-01	2033	0	-2.4358	3.34	low
TCGA-ET-A3DU-01	1911	0	-1.47428	4.52	intermediate
TCGA-ET-A3DV-01	5068	0	-2.9541	7.7	intermediate
TCGA-ET-A3DW-01	752	0	-1.41016	5.93	intermediate
TCGA-ET-A40P-01	1338	0	-2.77775	4.06	low
TCGA-ET-A40Q-01	218	1	-1.44866	4.85	intermediate
TCGA-ET-A40R-01	1350	0	-2.44453	4	intermediate
TCGA-ET-A40S-01	1223	0	-2.13164	5.71	low
TCGA-ET-A40T-01	1140	0	-2.09665	3.94	intermediate
TCGA-ET-A4KN-01	1009	0	-0.960419	5.68	intermediate
TCGA-ET-A4KQ-01	955	0	-3.22584	4.8	low
TCGA-FE-A22Z-01	1215	1	-1.145	7.83	high
TCGA-FE-A230-01	526	1	-1.88424	4.42	intermediate
TCGA-FE-A231-01	961	0	-1.34918	8.42	intermediate
TCGA-FE-A232-01	2424	0	-2.16025	5.57	intermediate
TCGA-FE-A233-01	567	1	-1.83946	3.79	low
TCGA-FE-A234-01	483	1	-1.45623	4.09	intermediate
TCGA-FE-A235-01	3571	0	-1.32448	4	intermediate
TCGA-FE-A236-01	2031	0	-2.54101	4.15	intermediate
TCGA-FE-A237-01	492	1	-1.92682	5.15	intermediate
TCGA-FE-A238-01	431	1	-1.52805	5.27	intermediate
TCGA-FE-A239-01	933	1	-1.51653	7.91	intermediate
TCGA-FE-A23A-01	2489	0	-1.43087	3.91	low
TCGA-FE-A3PA-01	3235	0	-1.6314	9.3	high
TCGA-FE-A3PB-01	2590	0	-1.31996	4.4	intermediate
TCGA-FE-A3PC-01	2606	0	-1.79559	4.66	intermediate
TCGA-FE-A3PD-01	2396	0	-2.24303	3.79	low
TCGA-FK-A3S3-01	2162	0	-3.03478	5.19	intermediate
TCGA-FK-A3SB-01	125	0	-2.69583	4.7	intermediate
TCGA-FK-A3SE-01	670	0	-2.02758	4.15	intermediate
TCGA-FK-A3SH-01	1463	0	-1.78486	4.9	intermediate
TCGA-FK-A4UB-01	3531	0	-2.31711	6.68	intermediate
TCGA-FY-A2QD-01	38	0	-2.64048	6.68	low
TCGA-FY-A3BL-01	621	0	-1.94191	3.49	low
TCGA-FY-A3I4-01	542	0	-2.72028	4.3	low
TCGA-FY-A3I5-01	238	0	-2.83152	6.47	intermediate
TCGA-FY-A3NM-01	885	0	-2.91281	5.32	intermediate
TCGA-FY-A3NP-01	491	0	-2.72021	6.12	low
TCGA-FY-A3ON-01	595	0	-2.2164	3.85	intermediate
TCGA-FY-A3R6-01	423	0	-2.68414	5.22	intermediate
TCGA-FY-A3R7-01	495	0	-3.1889	4.6	intermediate
TCGA-FY-A3R8-01	477	0	-1.5366	6.47	intermediate
TCGA-FY-A3R9-01	504	0	-2.68402	5.49	low
TCGA-FY-A3RA-01	550	0	-2.544	4.3	low
TCGA-FY-A3TY-01	709	0	-2.58771	7.14	intermediate
TCGA-FY-A3W9-01	658	0	-2.13623	6.97	low
TCGA-FY-A3WA-01	519	0	-2.72461	4.31	low
TCGA-FY-A3YR-01	528	0	-1.63361	6.63	intermediate
TCGA-FY-A40K-01	461	0	-2.42615	3.98	low
TCGA-FY-A40L-01	726	0	-1.50262	5.91	high
TCGA-FY-A40M-01	684	0	-1.83584	4.59	low
TCGA-FY-A40N-01	579	0	-2.4939	4.67	low
TCGA-FY-A4B0-01	420	0	-2.47857	7.38	low
TCGA-FY-A4B3-01	427	0	-1.95777	6.71	intermediate
TCGA-GE-A2C6-01	381	0	-1.99167	3.85	intermediate
TCGA-H2-A26U-01	517	0	-1.73753	6.77	intermediate
TCGA-H2-A2K9-01	659	0	-3.06576	3.94	intermediate
TCGA-H2-A3RH-01	379	0	-2.47041	3.79	low
TCGA-H2-A3RI-01	279	1	-1.94745	4.91	intermediate
TCGA-H2-A421-01	610	0	-1.59348	4.55	intermediate
TCGA-H2-A422-01	566	0	-1.98497	4.1	low
TCGA-IM-A3EB-01	1488	0	-1.36582	5	intermediate
TCGA-IM-A3ED-01	1442	0	-2.42022	5.15	low
TCGA-IM-A3U2-01	563	0	-1.44882	9.41	intermediate
TCGA-IM-A3U3-01	514	0	-1.70347	4.79	intermediate
TCGA-IM-A41Z-01	946	0	-2.24668	4.45	low
TCGA-IM-A420-01	250	0	-1.5617	4.6	intermediate
TCGA-J8-A3NZ-01	524	0	-2.00781	6.21	intermediate
TCGA-J8-A3O0-01	1313	0	-2.85949	3.94	low
TCGA-J8-A3O1-01	827	0	-1.86361	5.05	intermediate
TCGA-J8-A3O2-01	342	0	-2.88041	6.15	intermediate
TCGA-J8-A3YD-01	968	0	-2.62579	4.21	intermediate
TCGA-J8-A3YE-01	847	0	-1.92944	5.15	intermediate
TCGA-J8-A3YF-01	751	0	-1.62496	6.79	intermediate
TCGA-J8-A3YG-01	678	0	-1.56077	5.07	intermediate
TCGA-J8-A3YH-01	175	0	-2.33815	4.45	intermediate
TCGA-J8-A42S-01	75	0	-2.03542	4.05	intermediate
TCGA-J8-A4HW-01	79	0	-2.73999	5.62	intermediate
TCGA-KS-A41F-01	4367	0	-1.60455	3.76	intermediate
TCGA-KS-A41I-01	486	0	-1.48096	4.36	low
TCGA-KS-A41J-01	477	0	-1.61802	3.79	intermediate
TCGA-KS-A41L-01	3463	0	-2.0881	4.06	low
TCGA-KS-A4I1-01	812	0	-1.15145	4.76	low
TCGA-KS-A4I3-01	1329	0	-2.4413	5.73	intermediate
TCGA-KS-A4I5-01	567	0	-2.37024	4.43	intermediate
TCGA-KS-A4I7-01	987	0	-2.2664	5.33	low
TCGA-KS-A4I9-01	2658	0	-1.48164	4.19	low
TCGA-KS-A4IB-01	2577	0	-1.2214	4.24	intermediate
TCGA-KS-A4IC-01	1073	0	-2.09223	3.93	intermediate
TCGA-KS-A4ID-01	1011	0	-1.68152	4.79	low
TCGA-L6-A4EP-01	1016	0	-1.71948	4.18	low
TCGA-L6-A4EQ-01	1228	0	-1.89937	4.81	intermediate
TCGA-L6-A4ET-01	664	0	-1.82472	8.72	high
TCGA-L6-A4EU-01	289	0	-1.55497	8.14	intermediate
TCGA-MK-A4N6-01	1098	0	-1.55137	6.56	intermediate
TCGA-MK-A4N7-01	987	0	-2.23039	3.85	low
